# Supplementary material for: Sulfenofunctionalization of Chiral α‐Trifluoromethyl Allylboronic Acids: Asymmetric Synthesis of SCF3, SCF2R, SCN and SAr Compounds
Source: Angew Chem Int Ed Engl. 2022 Oct 17;61(46):e202210509. doi: 10.1002/anie.202210509 (PMC9828052; doi:10.1002/anie.202210509)
Supplement: Supplementary file 2 — Supporting Information [file ANIE-61-0-s002.cif]

data_r
 
_audit_creation_method            'SHELXL-2018/3'
_shelx_SHELXL_version_number      '2018/3'
_chemical_name_systematic         ?
_chemical_name_common             ?
_chemical_melting_point           ?
_chemical_formula_moiety          'C14 H9 F6 N O2 S' 
_chemical_formula_sum             'C14 H9 F6 N O2 S' 
_chemical_formula_weight          369.28

loop_
 _atom_type_symbol
 _atom_type_description
 _atom_type_scat_dispersion_real
 _atom_type_scat_dispersion_imag
 _atom_type_scat_source
 'C'  'C'   0.0033   0.0016
 'International Tables Vol C Tables 4.2.6.8 and 6.1.1.4'
 'H'  'H'   0.0000   0.0000
 'International Tables Vol C Tables 4.2.6.8 and 6.1.1.4'
 'F'  'F'   0.0171   0.0103
 'International Tables Vol C Tables 4.2.6.8 and 6.1.1.4'
 'N'  'N'   0.0061   0.0033
 'International Tables Vol C Tables 4.2.6.8 and 6.1.1.4'
 'O'  'O'   0.0106   0.0060
 'International Tables Vol C Tables 4.2.6.8 and 6.1.1.4'
 'S'  'S'   0.1246   0.1234
 'International Tables Vol C Tables 4.2.6.8 and 6.1.1.4'
 
_space_group_crystal_system       triclinic
_space_group_IT_number            1
_space_group_name_H-M_alt         'P 1'
_space_group_name_Hall            'P 1'
 
_shelx_space_group_comment
;
The symmetry employed for this shelxl refinement is uniquely defined
by the following loop, which should always be used as a source of
symmetry information in preference to the above space-group names.
They are only intended as comments.
;
 
loop_
 _space_group_symop_operation_xyz
 'x, y, z'
 
_cell_length_a                    11.2106(18)
_cell_length_b                    12.646(2)
_cell_length_c                    13.495(2)
_cell_angle_alpha                 99.701(5)
_cell_angle_beta                  108.323(4)
_cell_angle_gamma                 115.943(4)
_cell_volume                      1524.7(4)
_cell_formula_units_Z             4
_cell_measurement_temperature     100(2)
_cell_measurement_reflns_used     6804
_cell_measurement_theta_min       2.47
_cell_measurement_theta_max       23.52
 
_exptl_crystal_description        plate
_exptl_crystal_colour             colourless
_exptl_crystal_density_meas       ?
_exptl_crystal_density_method     ?
_exptl_crystal_density_diffrn     1.609          
_exptl_crystal_F_000              744
_exptl_transmission_factor_min    ?
_exptl_transmission_factor_max    ?
_exptl_crystal_size_max           0.10
_exptl_crystal_size_mid           0.06
_exptl_crystal_size_min           0.02
_exptl_absorpt_coefficient_mu     0.287
_shelx_estimated_absorpt_T_min    ?
_shelx_estimated_absorpt_T_max    ?
_exptl_absorpt_correction_type   multi-scan
_exptl_absorpt_correction_T_min  0.6752
_exptl_absorpt_correction_T_max  0.7452
_exptl_absorpt_process_details
;
 SADABS 2016/2: Krause, L., Herbst-Irmer, R., Sheldrick G.M. & Stalke D.,
 J. Appl. Cryst. 48 (2015) 3-10
;
_exptl_absorpt_special_details    ?
_diffrn_ambient_temperature       100(2)
_diffrn_radiation_wavelength      0.71073
_diffrn_radiation_type            MoK\a
_diffrn_source                    'Mo 1myS'
_diffrn_measurement_device_type   'Bruker D8 venture'
_diffrn_measurement_method        '\w and \f scanns to fill Ewald sphere'
_diffrn_detector_area_resol_mean  10
_diffrn_reflns_number             24413
_diffrn_reflns_av_unetI/netI      0.1233
_diffrn_reflns_av_R_equivalents   0.0818
_diffrn_reflns_limit_h_min        -13
_diffrn_reflns_limit_h_max        13
_diffrn_reflns_limit_k_min        -15
_diffrn_reflns_limit_k_max        15
_diffrn_reflns_limit_l_min        -16
_diffrn_reflns_limit_l_max        16
_diffrn_reflns_theta_min          2.144
_diffrn_reflns_theta_max          25.347
_diffrn_reflns_theta_full         25.242
_diffrn_measured_fraction_theta_max   0.994
_diffrn_measured_fraction_theta_full  0.999
_diffrn_reflns_Laue_measured_fraction_max    0.994
_diffrn_reflns_Laue_measured_fraction_full   0.999
_diffrn_reflns_point_group_measured_fraction_max   0.968
_diffrn_reflns_point_group_measured_fraction_full  0.975
_reflns_number_total              10838
_reflns_number_gt                 7412
_reflns_threshold_expression      'I > 2\s(I)'
_reflns_Friedel_coverage          0.947
_reflns_Friedel_fraction_max      0.942
_reflns_Friedel_fraction_full     0.952
 
_reflns_special_details
;
 Reflections were merged by SHELXL according to the crystal
 class for the calculation of statistics and refinement.
 
 _reflns_Friedel_fraction is defined as the number of unique
 Friedel pairs measured divided by the number that would be
 possible theoretically, ignoring centric projections and
 systematic absences.
;
 
_computing_data_collection        'APEX-3 (Bruker, 2019)'
_computing_cell_refinement        'APEX-3 (Bruker, 2019)'
_computing_data_reduction         'APEX-3 (Bruker, 2019)'
_computing_structure_solution     'SHELXT 2018/2 (Sheldrick, 2018)'
_computing_structure_refinement 'SHELXL-2018/3 (Sheldrick, 2018)'
_computing_molecular_graphics     ?
_computing_publication_material   ?
_refine_special_details           ?
_refine_ls_structure_factor_coef  Fsqd
_refine_ls_matrix_type            full
_refine_ls_weighting_scheme       calc
_refine_ls_weighting_details
'w=1/[\s^2^(Fo^2^)+(0.0415P)^2^+0.4327P] where P=(Fo^2^+2Fc^2^)/3'
_atom_sites_solution_primary      direct
_atom_sites_solution_secondary    difmap
_atom_sites_solution_hydrogens    geom
_refine_ls_hydrogen_treatment     constr
_refine_ls_extinction_method      'SHELXL-2018/3 (Sheldrick 2018)'
_refine_ls_extinction_coef        .
_refine_ls_extinction_expression
 'Fc^*^=kFc[1+0.001xFc^2^\l^3^/sin(2\q)]^-1/4^'
_refine_ls_abs_structure_details
;
 Flack x determined using 2602 quotients [(I+)-(I-)]/[(I+)+(I-)]
 (Parsons, Flack and Wagner, Acta Cryst. B69 (2013) 249-259).
;
_refine_ls_abs_structure_Flack    -0.10(5)
_chemical_absolute_configuration  ad
_refine_ls_number_reflns          10838
_refine_ls_number_parameters      865
_refine_ls_number_restraints      3
_refine_ls_R_factor_all           0.1095
_refine_ls_R_factor_gt            0.0565
_refine_ls_wR_factor_ref          0.1203
_refine_ls_wR_factor_gt           0.1036
_refine_ls_goodness_of_fit_ref    1.012
_refine_ls_restrained_S_all       1.012
_refine_ls_shift/su_max           0.000
_refine_ls_shift/su_mean          0.000
 
loop_
 _atom_site_label
 _atom_site_type_symbol
 _atom_site_fract_x
 _atom_site_fract_y
 _atom_site_fract_z
 _atom_site_U_iso_or_equiv
 _atom_site_adp_type
 _atom_site_occupancy
 _atom_site_site_symmetry_order  
 _atom_site_calc_flag
 _atom_site_refinement_flags_posn
 _atom_site_refinement_flags_adp
 _atom_site_refinement_flags_occupancy
 _atom_site_disorder_assembly
 _atom_site_disorder_group
S1A S 0.7768(2) 0.26842(18) 0.35323(15) 0.0246(5) Uani 1 1 d . . . . .
C2A C 0.7420(9) 0.3930(7) 0.3629(7) 0.033(2) Uani 1 1 d . . . . .
F3A F 0.6234(5) 0.3677(4) 0.2745(4) 0.0397(12) Uani 1 1 d . . . . .
F4A F 0.8592(5) 0.4943(4) 0.3690(4) 0.0510(14) Uani 1 1 d . . . . .
F5A F 0.7225(6) 0.4251(5) 0.4536(4) 0.0615(16) Uani 1 1 d . . . . .
C6A C 0.5938(7) 0.1397(6) 0.3254(5) 0.0171(16) Uani 1 1 d . . . . .
H6A H 0.531787 0.175354 0.332991 0.020 Uiso 1 1 calc R U . . .
C7A C 0.5203(8) 0.0466(7) 0.2095(6) 0.0227(18) Uani 1 1 d . . . . .
H7A H 0.579791 0.025718 0.183812 0.027 Uiso 1 1 calc R U . . .
C8A C 0.3833(8) -0.0076(7) 0.1418(6) 0.0276(19) Uani 1 1 d . . . . .
H8A H 0.323300 0.016131 0.163781 0.033 Uiso 1 1 calc R U . . .
C9A C 0.3146(9) -0.1065(8) 0.0297(7) 0.034(2) Uani 1 1 d . . . . .
F10A F 0.2350(7) -0.0856(6) -0.0521(4) 0.079(2) Uani 1 1 d . . . . .
F11A F 0.4103(5) -0.1179(5) -0.0002(4) 0.0504(15) Uani 1 1 d . . . . .
F12A F 0.2220(6) -0.2194(5) 0.0250(5) 0.0685(18) Uani 1 1 d . . . . .
C13A C 0.6103(8) 0.0741(7) 0.4100(5) 0.0224(17) Uani 1 1 d . . . . .
H13A H 0.511226 0.004959 0.393799 0.027 Uiso 1 1 calc R U . . .
H13B H 0.668325 0.036087 0.399900 0.027 Uiso 1 1 calc R U . . .
N14A N 0.6815(6) 0.1571(5) 0.5254(5) 0.0195(14) Uani 1 1 d . . . . .
C15A C 0.6131(8) 0.2044(7) 0.5731(6) 0.0224(18) Uani 1 1 d . . . . .
O16A O 0.4905(6) 0.1821(5) 0.5251(4) 0.0325(14) Uani 1 1 d . . . . .
C17A C 0.7237(8) 0.2813(7) 0.6924(6) 0.0227(17) Uani 1 1 d . . . . .
C18A C 0.7139(9) 0.3490(7) 0.7776(6) 0.033(2) Uani 1 1 d . . . . .
H18A H 0.627591 0.352128 0.765783 0.039 Uiso 1 1 calc R U . . .
C19A C 0.8346(10) 0.4119(8) 0.8808(7) 0.041(2) Uani 1 1 d . . . . .
H19A H 0.831307 0.459324 0.941396 0.049 Uiso 1 1 calc R U . . .
C20A C 0.9601(10) 0.4074(8) 0.8979(7) 0.039(2) Uani 1 1 d . . . . .
H20A H 1.041128 0.451542 0.970050 0.047 Uiso 1 1 calc R U . . .
C21A C 0.9706(9) 0.3403(8) 0.8123(6) 0.035(2) Uani 1 1 d . . . . .
H21A H 1.057195 0.337714 0.823803 0.042 Uiso 1 1 calc R U . . .
C22A C 0.8488(8) 0.2768(7) 0.7089(6) 0.0222(18) Uani 1 1 d . . . . .
C23A C 0.8233(8) 0.1967(7) 0.6016(6) 0.0254(18) Uani 1 1 d . . . . .
O24A O 0.9054(5) 0.1688(5) 0.5808(4) 0.0288(13) Uani 1 1 d . . . . .
S1B S 0.1699(2) 0.71701(18) 0.61953(15) 0.0268(5) Uani 1 1 d . . . . .
C2B C 0.2397(11) 0.6449(9) 0.7032(8) 0.044(2) Uani 1 1 d . . . . .
F3B F 0.2340(8) 0.5450(5) 0.6429(5) 0.0761(19) Uani 1 1 d . . . . .
F4B F 0.1608(6) 0.6045(5) 0.7591(4) 0.0594(16) Uani 1 1 d . . . . .
F5B F 0.3795(6) 0.7212(6) 0.7791(4) 0.0600(16) Uani 1 1 d . . . . .
C6B C 0.2948(8) 0.7544(7) 0.5516(6) 0.0227(17) Uani 1 1 d . . . . .
H6B H 0.376527 0.742888 0.593559 0.027 Uiso 1 1 calc R U . . .
C7B C 0.2156(8) 0.6622(8) 0.4348(6) 0.035(2) Uani 1 1 d . . . . .
H7B H 0.192324 0.578327 0.426040 0.042 Uiso 1 1 calc R U . . .
C8B C 0.1764(8) 0.6855(8) 0.3457(7) 0.033(2) Uani 1 1 d . . . . .
H8B H 0.198596 0.768649 0.352010 0.040 Uiso 1 1 calc R U . . .
C9B C 0.0971(9) 0.5871(8) 0.2321(6) 0.035(2) Uani 1 1 d . . . . .
F10 F 0.0773(8) 0.4771(6) 0.2294(5) 0.098(3) Uani 1 1 d . . . . .
F11B F -0.0343(5) 0.5686(5) 0.1758(4) 0.0535(15) Uani 1 1 d . . . . .
F12B F 0.1642(6) 0.6237(7) 0.1676(4) 0.085(2) Uani 1 1 d . . . . .
C13B C 0.3647(8) 0.8932(7) 0.5632(6) 0.0246(18) Uani 1 1 d . . . . .
H13C H 0.428104 0.911555 0.523630 0.030 Uiso 1 1 calc R U . . .
H13D H 0.285976 0.909741 0.527722 0.030 Uiso 1 1 calc R U . . .
N14B N 0.4528(6) 0.9761(6) 0.6803(5) 0.0210(14) Uani 1 1 d . . . . .
C15B C 0.4137(8) 1.0457(7) 0.7400(6) 0.0208(17) Uani 1 1 d . . . . .
O16B O 0.3030(5) 1.0509(4) 0.7002(4) 0.0275(13) Uani 1 1 d . . . . .
C17B C 0.5286(8) 1.1071(7) 0.8552(6) 0.0219(18) Uani 1 1 d . . . . .
C18B C 0.5472(8) 1.1872(7) 0.9492(6) 0.0238(18) Uani 1 1 d . . . . .
H18B H 0.477993 1.212202 0.946238 0.029 Uiso 1 1 calc R U . . .
C19B C 0.6704(9) 1.2304(8) 1.0484(6) 0.031(2) Uani 1 1 d . . . . .
H19B H 0.685248 1.286022 1.114133 0.037 Uiso 1 1 calc R U . . .
C20B C 0.7710(9) 1.1951(8) 1.0542(6) 0.034(2) Uani 1 1 d . . . . .
H20B H 0.852980 1.225423 1.123839 0.041 Uiso 1 1 calc R U . . .
C21B C 0.7551(8) 1.1156(7) 0.9598(6) 0.0257(18) Uani 1 1 d . . . . .
H21B H 0.825209 1.091596 0.963219 0.031 Uiso 1 1 calc R U . . .
C22B C 0.6336(8) 1.0733(7) 0.8612(6) 0.0207(17) Uani 1 1 d . . . . .
C23B C 0.5833(8) 0.9876(7) 0.7485(6) 0.0261(19) Uani 1 1 d . . . . .
O24B O 0.6385(6) 0.9344(5) 0.7175(4) 0.0388(15) Uani 1 1 d . . . . .
S1C S 0.8665(2) 0.72327(17) 0.68192(16) 0.0282(5) Uani 1 1 d . . . . .
C2C C 0.6729(9) 0.6181(8) 0.6215(6) 0.0308(19) Uani 1 1 d . . . . .
F3C F 0.6084(5) 0.6467(4) 0.6798(4) 0.0471(13) Uani 1 1 d . . . . .
F4C F 0.6471(5) 0.5025(4) 0.6185(4) 0.0395(12) Uani 1 1 d . . . . .
F5C F 0.6005(5) 0.6078(4) 0.5176(4) 0.0451(13) Uani 1 1 d . . . . .
C6C C 0.8701(8) 0.8699(7) 0.6839(6) 0.0219(17) Uani 1 1 d . . . . .
H6C H 0.766012 0.849764 0.656297 0.026 Uiso 1 1 calc R U . . .
C7C C 0.9518(8) 0.9581(7) 0.8010(6) 0.0233(18) Uani 1 1 d . . . . .
H7C H 0.905286 0.936330 0.848510 0.028 Uiso 1 1 calc R U . . .
C8C C 1.0817(8) 1.0633(7) 0.8472(6) 0.0272(19) Uani 1 1 d . . . . .
H8C H 1.133195 1.086294 0.802934 0.033 Uiso 1 1 calc R U . . .
C9C C 1.1513(9) 1.1478(8) 0.9654(6) 0.033(2) Uani 1 1 d . . . . .
F10C F 1.0744(5) 1.0971(5) 1.0208(4) 0.0549(15) Uani 1 1 d . . . . .
F11C F 1.2866(5) 1.1731(4) 1.0225(3) 0.0415(13) Uani 1 1 d . . . . .
F12C F 1.1620(7) 1.2573(5) 0.9747(4) 0.0692(19) Uani 1 1 d . . . . .
C13C C 0.9305(8) 0.9228(7) 0.6049(5) 0.0200(17) Uani 1 1 d . . . . .
H13E H 0.941533 1.006422 0.614022 0.024 Uiso 1 1 calc R U . . .
H13F H 1.029320 0.934194 0.624864 0.024 Uiso 1 1 calc R U . . .
N14C N 0.8336(6) 0.8397(5) 0.4891(4) 0.0176(14) Uani 1 1 d . . . . .
C15C C 0.6906(9) 0.8154(7) 0.4310(6) 0.0257(18) Uani 1 1 d . . . . .
O16C O 0.6334(5) 0.8591(5) 0.4722(4) 0.0286(13) Uani 1 1 d . . . . .
C17C C 0.6321(8) 0.7291(7) 0.3165(6) 0.0249(18) Uani 1 1 d . . . . .
C18C C 0.4979(9) 0.6770(8) 0.2245(7) 0.038(2) Uani 1 1 d . . . . .
H18C H 0.425400 0.695222 0.228386 0.046 Uiso 1 1 calc R U . . .
C19C C 0.4742(10) 0.5982(9) 0.1276(7) 0.048(3) Uani 1 1 d . . . . .
H19C H 0.382692 0.560155 0.063472 0.058 Uiso 1 1 calc R U . . .
C20C C 0.5812(10) 0.5723(8) 0.1209(7) 0.045(2) Uani 1 1 d . . . . .
H20C H 0.561242 0.517373 0.052543 0.054 Uiso 1 1 calc R U . . .
C21C C 0.7164(8) 0.6261(7) 0.2130(6) 0.0271(18) Uani 1 1 d . . . . .
H21C H 0.789861 0.609390 0.208888 0.032 Uiso 1 1 calc R U . . .
C22C C 0.7395(8) 0.7039(6) 0.3097(6) 0.0193(17) Uani 1 1 d . . . . .
C23C C 0.8725(8) 0.7788(6) 0.4201(6) 0.0208(17) Uani 1 1 d . . . . .
O24C O 0.9918(5) 0.7880(4) 0.4480(4) 0.0228(12) Uani 1 1 d . . . . .
S1D S 0.1656(2) 0.2957(2) 0.37929(18) 0.0359(5) Uani 1 1 d . . . . .
C2D C 0.2703(10) 0.2993(8) 0.3042(7) 0.039(2) Uani 1 1 d . . . . .
F3D F 0.4144(6) 0.3622(6) 0.3683(5) 0.076(2) Uani 1 1 d . . . . .
F4D F 0.2478(7) 0.3549(5) 0.2305(5) 0.0646(16) Uani 1 1 d . . . . .
F5D F 0.2398(6) 0.1866(5) 0.2486(4) 0.0521(14) Uani 1 1 d . . . . .
C6D C 0.2177(7) 0.2143(6) 0.4681(5) 0.0168(16) Uani 1 1 d . . . . .
H6D H 0.285113 0.194546 0.446284 0.020 Uiso 1 1 calc R U . . .
C7D C 0.3061(8) 0.3014(7) 0.5872(6) 0.0288(19) Uani 1 1 d . . . . .
H7D H 0.403929 0.366001 0.606549 0.035 Uiso 1 1 calc R U . . .
C8D C 0.2670(9) 0.3001(8) 0.6667(6) 0.031(2) Uani 1 1 d . . . . .
H8D H 0.169080 0.236932 0.648923 0.037 Uiso 1 1 calc R U . . .
C9D C 0.3613(9) 0.3887(8) 0.7839(6) 0.030(2) Uani 1 1 d . . . . .
F10D F 0.4942(5) 0.4738(5) 0.8024(4) 0.0687(19) Uani 1 1 d . . . . .
F11D F 0.3059(5) 0.4509(5) 0.8205(4) 0.0472(14) Uani 1 1 d . . . . .
F12D F 0.3785(8) 0.3285(5) 0.8531(4) 0.079(2) Uani 1 1 d . . . . .
C13D C 0.0880(8) 0.0900(6) 0.4481(6) 0.0205(17) Uani 1 1 d . . . . .
H13G H 0.123170 0.048600 0.495928 0.025 Uiso 1 1 calc R U . . .
H13H H 0.018985 0.105316 0.470077 0.025 Uiso 1 1 calc R U . . .
N14D N 0.0102(6) 0.0067(5) 0.3327(4) 0.0177(14) Uani 1 1 d . . . . .
C15D C -0.1244(8) -0.0151(7) 0.2583(6) 0.0211(17) Uani 1 1 d . . . . .
O16D O -0.1947(5) 0.0250(5) 0.2829(4) 0.0278(13) Uani 1 1 d . . . . .
C17D C -0.1602(7) -0.0986(6) 0.1475(6) 0.0166(16) Uani 1 1 d . . . . .
C18D C -0.2799(8) -0.1495(7) 0.0463(6) 0.0244(18) Uani 1 1 d . . . . .
H18D H -0.355861 -0.131747 0.037743 0.029 Uiso 1 1 calc R U . . .
C19D C -0.2865(8) -0.2276(7) -0.0429(6) 0.0246(18) Uani 1 1 d . . . . .
H19D H -0.368283 -0.264223 -0.114035 0.030 Uiso 1 1 calc R U . . .
C20D C -0.1748(8) -0.2536(7) -0.0302(6) 0.0277(19) Uani 1 1 d . . . . .
H20D H -0.180842 -0.306539 -0.092876 0.033 Uiso 1 1 calc R U . . .
C21D C -0.0542(8) -0.2025(7) 0.0739(6) 0.0231(18) Uani 1 1 d . . . . .
H21D H 0.021079 -0.221295 0.083916 0.028 Uiso 1 1 calc R U . . .
C22D C -0.0490(8) -0.1244(7) 0.1606(6) 0.0200(17) Uani 1 1 d . . . . .
C23D C 0.0638(8) -0.0561(7) 0.2798(6) 0.0218(17) Uani 1 1 d . . . . .
O24D O 0.1778(5) -0.0505(5) 0.3263(4) 0.0260(12) Uani 1 1 d . . . . .
 
loop_
 _atom_site_aniso_label
 _atom_site_aniso_U_11
 _atom_site_aniso_U_22
 _atom_site_aniso_U_33
 _atom_site_aniso_U_23
 _atom_site_aniso_U_13
 _atom_site_aniso_U_12
S1A 0.0235(10) 0.0301(12) 0.0240(11) 0.0135(9) 0.0109(9) 0.0155(10)
C2A 0.037(5) 0.027(5) 0.030(5) 0.006(4) 0.013(4) 0.015(4)
F3A 0.041(3) 0.040(3) 0.054(3) 0.027(2) 0.022(2) 0.029(2)
F4A 0.041(3) 0.027(3) 0.075(4) 0.018(3) 0.026(3) 0.010(3)
F5A 0.080(4) 0.056(4) 0.051(3) -0.001(3) 0.041(3) 0.036(3)
C6A 0.019(4) 0.023(4) 0.017(4) 0.013(3) 0.010(3) 0.013(3)
C7A 0.021(4) 0.030(5) 0.019(4) 0.013(4) 0.008(3) 0.014(4)
C8A 0.029(5) 0.034(5) 0.027(4) 0.008(4) 0.015(4) 0.021(4)
C9A 0.023(5) 0.036(6) 0.031(5) 0.004(4) 0.004(4) 0.014(4)
F10A 0.080(4) 0.079(4) 0.043(3) -0.012(3) -0.018(3) 0.057(4)
F11A 0.030(3) 0.072(4) 0.033(3) -0.007(3) 0.013(2) 0.023(3)
F12A 0.055(4) 0.039(4) 0.074(4) -0.008(3) 0.040(3) -0.003(3)
C13A 0.031(4) 0.027(5) 0.018(4) 0.011(3) 0.014(3) 0.019(4)
N14A 0.019(3) 0.029(4) 0.019(3) 0.013(3) 0.011(3) 0.016(3)
C15A 0.027(5) 0.025(5) 0.025(4) 0.016(4) 0.015(4) 0.018(4)
O16A 0.024(3) 0.045(4) 0.030(3) 0.011(3) 0.011(3) 0.022(3)
C17A 0.025(4) 0.026(4) 0.021(4) 0.009(3) 0.013(3) 0.013(4)
C18A 0.041(5) 0.045(5) 0.033(5) 0.019(4) 0.027(4) 0.029(5)
C19A 0.059(6) 0.049(6) 0.022(5) 0.013(4) 0.025(5) 0.029(5)
C20A 0.046(6) 0.042(5) 0.025(5) 0.010(4) 0.014(4) 0.021(5)
C21A 0.028(5) 0.054(6) 0.025(5) 0.017(4) 0.014(4) 0.020(4)
C22A 0.023(4) 0.028(5) 0.021(4) 0.015(4) 0.013(3) 0.013(4)
C23A 0.031(5) 0.034(5) 0.022(4) 0.017(4) 0.013(4) 0.021(4)
O24A 0.029(3) 0.042(3) 0.029(3) 0.015(3) 0.016(3) 0.027(3)
S1B 0.0269(11) 0.0355(12) 0.0249(11) 0.0156(9) 0.0146(9) 0.0179(10)
C2B 0.056(6) 0.051(6) 0.038(5) 0.025(5) 0.016(5) 0.037(5)
F3B 0.145(6) 0.060(4) 0.076(4) 0.037(3) 0.061(4) 0.081(4)
F4B 0.083(4) 0.079(4) 0.061(4) 0.055(3) 0.050(3) 0.053(4)
F5B 0.057(4) 0.095(4) 0.036(3) 0.029(3) 0.013(3) 0.050(4)
C6B 0.024(4) 0.026(5) 0.015(4) 0.005(3) 0.011(3) 0.010(4)
C7B 0.028(5) 0.037(5) 0.029(5) 0.008(4) 0.008(4) 0.013(4)
C8B 0.026(5) 0.033(5) 0.031(5) 0.007(4) 0.008(4) 0.013(4)
C9B 0.037(5) 0.042(6) 0.024(5) 0.008(4) 0.012(4) 0.022(5)
F10 0.145(6) 0.060(4) 0.044(4) -0.011(3) -0.021(4) 0.070(4)
F11B 0.041(3) 0.071(4) 0.036(3) -0.002(3) 0.010(2) 0.032(3)
F12B 0.035(3) 0.140(6) 0.026(3) -0.012(3) 0.015(3) 0.017(4)
C13B 0.022(4) 0.035(5) 0.012(4) 0.006(3) 0.007(3) 0.012(4)
N14B 0.024(3) 0.027(4) 0.013(3) 0.005(3) 0.007(3) 0.016(3)
C15B 0.023(4) 0.023(4) 0.022(4) 0.011(3) 0.009(3) 0.016(4)
O16B 0.024(3) 0.027(3) 0.027(3) 0.006(2) 0.007(2) 0.015(3)
C17B 0.020(4) 0.030(5) 0.017(4) 0.005(3) 0.009(3) 0.014(4)
C18B 0.028(4) 0.028(5) 0.020(4) 0.009(4) 0.015(4) 0.015(4)
C19B 0.037(5) 0.041(5) 0.014(4) 0.005(4) 0.014(4) 0.020(4)
C20B 0.026(5) 0.043(5) 0.016(4) 0.002(4) 0.002(4) 0.012(4)
C21B 0.016(4) 0.035(5) 0.023(4) 0.007(4) 0.004(3) 0.015(4)
C22B 0.024(4) 0.022(4) 0.018(4) 0.007(3) 0.011(3) 0.012(4)
C23B 0.023(4) 0.028(5) 0.027(4) 0.004(4) 0.014(4) 0.013(4)
O24B 0.030(3) 0.052(4) 0.032(3) 0.000(3) 0.011(3) 0.026(3)
S1C 0.0332(12) 0.0330(12) 0.0364(12) 0.0211(10) 0.0219(10) 0.0239(10)
C2C 0.042(5) 0.041(5) 0.032(5) 0.019(4) 0.027(4) 0.029(4)
F3C 0.036(3) 0.049(3) 0.061(3) 0.016(3) 0.034(3) 0.019(3)
F4C 0.051(3) 0.031(3) 0.049(3) 0.022(2) 0.031(2) 0.023(2)
F5C 0.050(3) 0.034(3) 0.028(3) 0.011(2) 0.004(2) 0.014(3)
C6C 0.027(4) 0.030(5) 0.023(4) 0.012(4) 0.013(3) 0.024(4)
C7C 0.028(5) 0.038(5) 0.014(4) 0.011(4) 0.010(3) 0.024(4)
C8C 0.027(5) 0.043(5) 0.016(4) 0.010(4) 0.007(4) 0.023(4)
C9C 0.029(5) 0.046(6) 0.022(4) 0.009(4) 0.008(4) 0.020(4)
F10C 0.035(3) 0.087(4) 0.021(3) 0.005(3) 0.014(2) 0.019(3)
F11C 0.028(3) 0.057(3) 0.026(2) 0.003(2) 0.005(2) 0.020(2)
F12C 0.101(5) 0.055(4) 0.029(3) -0.006(3) -0.005(3) 0.055(4)
C13C 0.024(4) 0.022(4) 0.016(4) 0.005(3) 0.009(3) 0.013(4)
N14C 0.013(3) 0.025(4) 0.015(3) 0.006(3) 0.003(3) 0.012(3)
C15C 0.035(5) 0.026(5) 0.029(5) 0.019(4) 0.021(4) 0.017(4)
O16C 0.033(3) 0.040(3) 0.030(3) 0.021(3) 0.019(3) 0.027(3)
C17C 0.027(4) 0.027(5) 0.026(4) 0.020(4) 0.015(4) 0.012(4)
C18C 0.020(4) 0.050(6) 0.031(5) 0.017(4) 0.002(4) 0.013(4)
C19C 0.027(5) 0.058(7) 0.029(5) 0.008(5) -0.003(4) 0.011(5)
C20C 0.048(6) 0.038(6) 0.017(5) 0.001(4) 0.007(4) 0.006(5)
C21C 0.029(4) 0.019(4) 0.024(4) 0.004(4) 0.015(4) 0.004(4)
C22C 0.023(4) 0.017(4) 0.022(4) 0.016(3) 0.011(3) 0.009(3)
C23C 0.029(5) 0.017(4) 0.014(4) 0.010(3) 0.010(3) 0.009(4)
O24C 0.018(3) 0.029(3) 0.028(3) 0.013(2) 0.010(2) 0.016(2)
S1D 0.0445(13) 0.0392(13) 0.0476(14) 0.0275(11) 0.0300(11) 0.0292(12)
C2D 0.043(6) 0.032(5) 0.019(4) 0.002(4) 0.010(4) 0.006(5)
F3D 0.039(3) 0.093(5) 0.056(4) 0.007(3) 0.030(3) 0.005(3)
F4D 0.117(5) 0.061(4) 0.061(4) 0.046(3) 0.064(4) 0.056(4)
F5D 0.082(4) 0.051(3) 0.030(3) 0.011(2) 0.031(3) 0.037(3)
C6D 0.013(4) 0.020(4) 0.018(4) 0.005(3) 0.006(3) 0.010(3)
C7D 0.018(4) 0.022(5) 0.030(5) -0.004(4) 0.005(3) 0.006(4)
C8D 0.028(4) 0.039(5) 0.022(4) 0.004(4) 0.008(4) 0.019(4)
C9D 0.031(5) 0.030(5) 0.021(4) 0.004(4) 0.003(4) 0.017(4)
F10D 0.029(3) 0.064(4) 0.055(3) -0.031(3) 0.021(3) -0.004(3)
F11D 0.064(3) 0.068(4) 0.032(3) 0.010(3) 0.022(3) 0.054(3)
F12D 0.136(6) 0.042(3) 0.022(3) 0.004(3) -0.005(3) 0.047(4)
C13D 0.022(4) 0.019(4) 0.017(4) 0.007(3) 0.006(3) 0.010(4)
N14D 0.018(3) 0.020(3) 0.012(3) 0.001(3) 0.003(3) 0.012(3)
C15D 0.019(4) 0.020(4) 0.021(4) 0.008(3) 0.010(3) 0.007(4)
O16D 0.027(3) 0.035(3) 0.027(3) 0.004(2) 0.012(2) 0.022(3)
C17D 0.018(4) 0.015(4) 0.018(4) 0.008(3) 0.009(3) 0.009(3)
C18D 0.024(4) 0.032(5) 0.021(4) 0.010(4) 0.009(4) 0.018(4)
C19D 0.022(4) 0.032(5) 0.012(4) 0.007(3) 0.000(3) 0.013(4)
C20D 0.035(5) 0.025(5) 0.017(4) 0.001(3) 0.014(4) 0.012(4)
C21D 0.022(4) 0.022(4) 0.031(5) 0.010(4) 0.014(4) 0.014(4)
C22D 0.019(4) 0.022(4) 0.018(4) 0.011(3) 0.008(3) 0.009(3)
C23D 0.025(4) 0.020(4) 0.017(4) 0.010(3) 0.009(3) 0.008(4)
O24D 0.018(3) 0.034(3) 0.028(3) 0.013(2) 0.007(2) 0.017(3)
 
_geom_special_details
;
 All esds (except the esd in the dihedral angle between two l.s. planes)
 are estimated using the full covariance matrix.  The cell esds are taken
 into account individually in the estimation of esds in distances, angles
 and torsion angles; correlations between esds in cell parameters are only
 used when they are defined by crystal symmetry.  An approximate (isotropic)
 treatment of cell esds is used for estimating esds involving l.s. planes.
;
 
loop_
 _geom_bond_atom_site_label_1
 _geom_bond_atom_site_label_2
 _geom_bond_distance
 _geom_bond_site_symmetry_2
 _geom_bond_publ_flag
S1A C2A 1.775(8) . ?
S1A C6A 1.840(7) . ?
C2A F5A 1.337(9) . ?
C2A F3A 1.340(9) . ?
C2A F4A 1.341(9) . ?
C6A C7A 1.494(9) . ?
C6A C13A 1.531(9) . ?
C6A H6A 1.0000 . ?
C7A C8A 1.285(10) . ?
C7A H7A 0.9500 . ?
C8A C9A 1.494(10) . ?
C8A H8A 0.9500 . ?
C9A F11A 1.313(9) . ?
C9A F12A 1.323(10) . ?
C9A F10A 1.331(9) . ?
C13A N14A 1.449(8) . ?
C13A H13A 0.9900 . ?
C13A H13B 0.9900 . ?
N14A C23A 1.391(9) . ?
N14A C15A 1.394(9) . ?
C15A O16A 1.194(8) . ?
C15A C17A 1.496(10) . ?
C17A C22A 1.377(10) . ?
C17A C18A 1.377(10) . ?
C18A C19A 1.380(11) . ?
C18A H18A 0.9500 . ?
C19A C20A 1.380(11) . ?
C19A H19A 0.9500 . ?
C20A C21A 1.382(11) . ?
C20A H20A 0.9500 . ?
C21A C22A 1.386(10) . ?
C21A H21A 0.9500 . ?
C22A C23A 1.482(10) . ?
C23A O24A 1.210(8) . ?
S1B C2B 1.771(9) . ?
S1B C6B 1.843(7) . ?
C2B F4B 1.329(11) . ?
C2B F5B 1.330(10) . ?
C2B F3B 1.346(10) . ?
C6B C7B 1.493(10) . ?
C6B C13B 1.532(10) . ?
C6B H6B 1.0000 . ?
C7B C8B 1.275(11) . ?
C7B H7B 0.9500 . ?
C8B C9B 1.491(11) . ?
C8B H8B 0.9500 . ?
C9B F10 1.301(10) . ?
C9B F11B 1.318(9) . ?
C9B F12B 1.335(10) . ?
C13B N14B 1.458(8) . ?
C13B H13C 0.9900 . ?
C13B H13D 0.9900 . ?
N14B C23B 1.390(9) . ?
N14B C15B 1.391(9) . ?
C15B O16B 1.224(8) . ?
C15B C17B 1.462(10) . ?
C17B C18B 1.376(10) . ?
C17B C22B 1.402(10) . ?
C18B C19B 1.389(10) . ?
C18B H18B 0.9500 . ?
C19B C20B 1.369(11) . ?
C19B H19B 0.9500 . ?
C20B C21B 1.391(10) . ?
C20B H20B 0.9500 . ?
C21B C22B 1.377(10) . ?
C21B H21B 0.9500 . ?
C22B C23B 1.476(10) . ?
C23B O24B 1.202(8) . ?
S1C C2C 1.772(8) . ?
S1C C6C 1.833(7) . ?
C2C F3C 1.328(8) . ?
C2C F5C 1.332(9) . ?
C2C F4C 1.351(9) . ?
C6C C7C 1.477(9) . ?
C6C C13C 1.530(10) . ?
C6C H6C 1.0000 . ?
C7C C8C 1.317(10) . ?
C7C H7C 0.9500 . ?
C8C C9C 1.486(11) . ?
C8C H8C 0.9500 . ?
C9C F12C 1.317(10) . ?
C9C F11C 1.324(9) . ?
C9C F10C 1.341(10) . ?
C13C N14C 1.452(8) . ?
C13C H13E 0.9900 . ?
C13C H13F 0.9900 . ?
N14C C23C 1.400(9) . ?
N14C C15C 1.406(9) . ?
C15C O16C 1.207(8) . ?
C15C C17C 1.476(10) . ?
C17C C18C 1.386(10) . ?
C17C C22C 1.397(10) . ?
C18C C19C 1.373(12) . ?
C18C H18C 0.9500 . ?
C19C C20C 1.398(13) . ?
C19C H19C 0.9500 . ?
C20C C21C 1.391(11) . ?
C20C H20C 0.9500 . ?
C21C C22C 1.368(10) . ?
C21C H21C 0.9500 . ?
C22C C23C 1.494(10) . ?
C23C O24C 1.214(8) . ?
S1D C2D 1.767(9) . ?
S1D C6D 1.827(7) . ?
C2D F3D 1.325(9) . ?
C2D F5D 1.328(9) . ?
C2D F4D 1.334(10) . ?
C6D C7D 1.492(10) . ?
C6D C13D 1.506(9) . ?
C6D H6D 1.0000 . ?
C7D C8D 1.280(10) . ?
C7D H7D 0.9500 . ?
C8D C9D 1.480(10) . ?
C8D H8D 0.9500 . ?
C9D F10D 1.309(9) . ?
C9D F11D 1.319(8) . ?
C9D F12D 1.321(9) . ?
C13D N14D 1.444(8) . ?
C13D H13G 0.9900 . ?
C13D H13H 0.9900 . ?
N14D C15D 1.397(9) . ?
N14D C23D 1.413(9) . ?
C15D O16D 1.203(8) . ?
C15D C17D 1.494(9) . ?
C17D C18D 1.370(9) . ?
C17D C22D 1.389(9) . ?
C18D C19D 1.383(10) . ?
C18D H18D 0.9500 . ?
C19D C20D 1.395(10) . ?
C19D H19D 0.9500 . ?
C20D C21D 1.398(10) . ?
C20D H20D 0.9500 . ?
C21D C22D 1.365(9) . ?
C21D H21D 0.9500 . ?
C22D C23D 1.493(10) . ?
C23D O24D 1.197(8) . ?
 
loop_
 _geom_angle_atom_site_label_1
 _geom_angle_atom_site_label_2
 _geom_angle_atom_site_label_3
 _geom_angle
 _geom_angle_site_symmetry_1
 _geom_angle_site_symmetry_3
 _geom_angle_publ_flag
C2A S1A C6A 98.9(4) . . ?
F5A C2A F3A 106.7(7) . . ?
F5A C2A F4A 107.7(6) . . ?
F3A C2A F4A 107.3(7) . . ?
F5A C2A S1A 113.1(6) . . ?
F3A C2A S1A 113.6(5) . . ?
F4A C2A S1A 108.0(6) . . ?
C7A C6A C13A 109.6(6) . . ?
C7A C6A S1A 110.0(5) . . ?
C13A C6A S1A 109.6(5) . . ?
C7A C6A H6A 109.2 . . ?
C13A C6A H6A 109.2 . . ?
S1A C6A H6A 109.2 . . ?
C8A C7A C6A 125.3(7) . . ?
C8A C7A H7A 117.3 . . ?
C6A C7A H7A 117.3 . . ?
C7A C8A C9A 122.5(7) . . ?
C7A C8A H8A 118.7 . . ?
C9A C8A H8A 118.7 . . ?
F11A C9A F12A 106.3(7) . . ?
F11A C9A F10A 105.9(7) . . ?
F12A C9A F10A 105.1(7) . . ?
F11A C9A C8A 113.9(7) . . ?
F12A C9A C8A 112.2(7) . . ?
F10A C9A C8A 112.8(7) . . ?
N14A C13A C6A 113.9(6) . . ?
N14A C13A H13A 108.8 . . ?
C6A C13A H13A 108.8 . . ?
N14A C13A H13B 108.8 . . ?
C6A C13A H13B 108.8 . . ?
H13A C13A H13B 107.7 . . ?
C23A N14A C15A 112.4(6) . . ?
C23A N14A C13A 124.5(6) . . ?
C15A N14A C13A 123.1(6) . . ?
O16A C15A N14A 124.8(7) . . ?
O16A C15A C17A 130.2(7) . . ?
N14A C15A C17A 104.9(6) . . ?
C22A C17A C18A 121.6(7) . . ?
C22A C17A C15A 108.7(6) . . ?
C18A C17A C15A 129.7(7) . . ?
C17A C18A C19A 117.2(7) . . ?
C17A C18A H18A 121.4 . . ?
C19A C18A H18A 121.4 . . ?
C18A C19A C20A 121.3(7) . . ?
C18A C19A H19A 119.3 . . ?
C20A C19A H19A 119.3 . . ?
C19A C20A C21A 121.5(8) . . ?
C19A C20A H20A 119.2 . . ?
C21A C20A H20A 119.2 . . ?
C20A C21A C22A 116.9(8) . . ?
C20A C21A H21A 121.6 . . ?
C22A C21A H21A 121.6 . . ?
C17A C22A C21A 121.4(7) . . ?
C17A C22A C23A 108.0(6) . . ?
C21A C22A C23A 130.6(7) . . ?
O24A C23A N14A 125.1(7) . . ?
O24A C23A C22A 128.9(7) . . ?
N14A C23A C22A 106.0(6) . . ?
C2B S1B C6B 98.4(4) . . ?
F4B C2B F5B 106.5(7) . . ?
F4B C2B F3B 107.4(8) . . ?
F5B C2B F3B 105.8(8) . . ?
F4B C2B S1B 109.6(6) . . ?
F5B C2B S1B 114.1(7) . . ?
F3B C2B S1B 113.0(6) . . ?
C7B C6B C13B 115.3(6) . . ?
C7B C6B S1B 109.8(5) . . ?
C13B C6B S1B 109.9(5) . . ?
C7B C6B H6B 107.1 . . ?
C13B C6B H6B 107.1 . . ?
S1B C6B H6B 107.1 . . ?
C8B C7B C6B 126.0(8) . . ?
C8B C7B H7B 117.0 . . ?
C6B C7B H7B 117.0 . . ?
C7B C8B C9B 122.4(8) . . ?
C7B C8B H8B 118.8 . . ?
C9B C8B H8B 118.8 . . ?
F10 C9B F11B 106.6(7) . . ?
F10 C9B F12B 107.7(7) . . ?
F11B C9B F12B 102.4(7) . . ?
F10 C9B C8B 115.6(7) . . ?
F11B C9B C8B 111.8(6) . . ?
F12B C9B C8B 111.7(7) . . ?
N14B C13B C6B 111.2(6) . . ?
N14B C13B H13C 109.4 . . ?
C6B C13B H13C 109.4 . . ?
N14B C13B H13D 109.4 . . ?
C6B C13B H13D 109.4 . . ?
H13C C13B H13D 108.0 . . ?
C23B N14B C15B 111.4(6) . . ?
C23B N14B C13B 123.1(6) . . ?
C15B N14B C13B 125.4(6) . . ?
O16B C15B N14B 124.7(6) . . ?
O16B C15B C17B 128.8(7) . . ?
N14B C15B C17B 106.5(6) . . ?
C18B C17B C22B 120.0(6) . . ?
C18B C17B C15B 131.7(7) . . ?
C22B C17B C15B 108.3(6) . . ?
C17B C18B C19B 117.9(7) . . ?
C17B C18B H18B 121.1 . . ?
C19B C18B H18B 121.1 . . ?
C20B C19B C18B 121.8(7) . . ?
C20B C19B H19B 119.1 . . ?
C18B C19B H19B 119.1 . . ?
C19B C20B C21B 121.1(7) . . ?
C19B C20B H20B 119.4 . . ?
C21B C20B H20B 119.4 . . ?
C22B C21B C20B 117.1(7) . . ?
C22B C21B H21B 121.4 . . ?
C20B C21B H21B 121.4 . . ?
C21B C22B C17B 122.0(6) . . ?
C21B C22B C23B 130.7(7) . . ?
C17B C22B C23B 107.2(6) . . ?
O24B C23B N14B 124.3(7) . . ?
O24B C23B C22B 129.1(7) . . ?
N14B C23B C22B 106.6(6) . . ?
C2C S1C C6C 98.9(4) . . ?
F3C C2C F5C 106.2(6) . . ?
F3C C2C F4C 106.5(6) . . ?
F5C C2C F4C 107.4(6) . . ?
F3C C2C S1C 113.7(6) . . ?
F5C C2C S1C 114.7(6) . . ?
F4C C2C S1C 107.9(5) . . ?
C7C C6C C13C 114.1(6) . . ?
C7C C6C S1C 108.5(5) . . ?
C13C C6C S1C 111.3(5) . . ?
C7C C6C H6C 107.6 . . ?
C13C C6C H6C 107.6 . . ?
S1C C6C H6C 107.6 . . ?
C8C C7C C6C 127.5(7) . . ?
C8C C7C H7C 116.3 . . ?
C6C C7C H7C 116.3 . . ?
C7C C8C C9C 122.9(7) . . ?
C7C C8C H8C 118.5 . . ?
C9C C8C H8C 118.5 . . ?
F12C C9C F11C 106.3(7) . . ?
F12C C9C F10C 106.3(7) . . ?
F11C C9C F10C 106.2(7) . . ?
F12C C9C C8C 112.8(7) . . ?
F11C C9C C8C 112.9(7) . . ?
F10C C9C C8C 111.9(7) . . ?
N14C C13C C6C 111.4(6) . . ?
N14C C13C H13E 109.3 . . ?
C6C C13C H13E 109.3 . . ?
N14C C13C H13F 109.3 . . ?
C6C C13C H13F 109.3 . . ?
H13E C13C H13F 108.0 . . ?
C23C N14C C15C 111.7(6) . . ?
C23C N14C C13C 124.6(5) . . ?
C15C N14C C13C 123.7(6) . . ?
O16C C15C N14C 123.9(7) . . ?
O16C C15C C17C 129.8(7) . . ?
N14C C15C C17C 106.2(6) . . ?
C18C C17C C22C 121.2(7) . . ?
C18C C17C C15C 130.5(7) . . ?
C22C C17C C15C 108.4(6) . . ?
C19C C18C C17C 117.2(8) . . ?
C19C C18C H18C 121.4 . . ?
C17C C18C H18C 121.4 . . ?
C18C C19C C20C 121.7(8) . . ?
C18C C19C H19C 119.1 . . ?
C20C C19C H19C 119.1 . . ?
C21C C20C C19C 120.9(8) . . ?
C21C C20C H20C 119.6 . . ?
C19C C20C H20C 119.6 . . ?
C22C C21C C20C 117.4(7) . . ?
C22C C21C H21C 121.3 . . ?
C20C C21C H21C 121.3 . . ?
C21C C22C C17C 121.7(7) . . ?
C21C C22C C23C 130.4(7) . . ?
C17C C22C C23C 107.9(6) . . ?
O24C C23C N14C 125.1(6) . . ?
O24C C23C C22C 129.1(6) . . ?
N14C C23C C22C 105.8(6) . . ?
C2D S1D C6D 98.9(4) . . ?
F3D C2D F5D 104.0(8) . . ?
F3D C2D F4D 106.9(7) . . ?
F5D C2D F4D 107.7(6) . . ?
F3D C2D S1D 113.7(6) . . ?
F5D C2D S1D 114.2(6) . . ?
F4D C2D S1D 109.9(6) . . ?
C7D C6D C13D 114.4(6) . . ?
C7D C6D S1D 109.8(5) . . ?
C13D C6D S1D 112.7(4) . . ?
C7D C6D H6D 106.5 . . ?
C13D C6D H6D 106.5 . . ?
S1D C6D H6D 106.5 . . ?
C8D C7D C6D 128.2(7) . . ?
C8D C7D H7D 115.9 . . ?
C6D C7D H7D 115.9 . . ?
C7D C8D C9D 125.5(8) . . ?
C7D C8D H8D 117.3 . . ?
C9D C8D H8D 117.3 . . ?
F10D C9D F11D 106.2(6) . . ?
F10D C9D F12D 106.2(7) . . ?
F11D C9D F12D 104.6(7) . . ?
F10D C9D C8D 114.1(7) . . ?
F11D C9D C8D 113.8(6) . . ?
F12D C9D C8D 111.2(7) . . ?
N14D C13D C6D 112.4(6) . . ?
N14D C13D H13G 109.1 . . ?
C6D C13D H13G 109.1 . . ?
N14D C13D H13H 109.1 . . ?
C6D C13D H13H 109.1 . . ?
H13G C13D H13H 107.9 . . ?
C15D N14D C23D 112.0(6) . . ?
C15D N14D C13D 123.2(6) . . ?
C23D N14D C13D 124.7(6) . . ?
O16D C15D N14D 125.2(6) . . ?
O16D C15D C17D 129.1(7) . . ?
N14D C15D C17D 105.8(6) . . ?
C18D C17D C22D 121.4(6) . . ?
C18D C17D C15D 130.1(6) . . ?
C22D C17D C15D 108.4(6) . . ?
C17D C18D C19D 117.7(7) . . ?
C17D C18D H18D 121.2 . . ?
C19D C18D H18D 121.2 . . ?
C18D C19D C20D 121.1(6) . . ?
C18D C19D H19D 119.5 . . ?
C20D C19D H19D 119.5 . . ?
C19D C20D C21D 120.7(6) . . ?
C19D C20D H20D 119.7 . . ?
C21D C20D H20D 119.7 . . ?
C22D C21D C20D 117.3(6) . . ?
C22D C21D H21D 121.3 . . ?
C20D C21D H21D 121.3 . . ?
C21D C22D C17D 121.8(6) . . ?
C21D C22D C23D 129.9(7) . . ?
C17D C22D C23D 108.3(6) . . ?
O24D C23D N14D 124.1(6) . . ?
O24D C23D C22D 130.4(7) . . ?
N14D C23D C22D 105.4(6) . . ?
 
loop_
 _geom_torsion_atom_site_label_1
 _geom_torsion_atom_site_label_2
 _geom_torsion_atom_site_label_3
 _geom_torsion_atom_site_label_4
 _geom_torsion
 _geom_torsion_site_symmetry_1
 _geom_torsion_site_symmetry_2
 _geom_torsion_site_symmetry_3
 _geom_torsion_site_symmetry_4
 _geom_torsion_publ_flag
C6A S1A C2A F5A 68.8(6) . . . . ?
C6A S1A C2A F3A -53.1(6) . . . . ?
C6A S1A C2A F4A -172.1(5) . . . . ?
C2A S1A C6A C7A 112.7(5) . . . . ?
C2A S1A C6A C13A -126.6(5) . . . . ?
C13A C6A C7A C8A 100.3(9) . . . . ?
S1A C6A C7A C8A -139.0(7) . . . . ?
C6A C7A C8A C9A -175.7(7) . . . . ?
C7A C8A C9A F11A -10.5(12) . . . . ?
C7A C8A C9A F12A 110.3(9) . . . . ?
C7A C8A C9A F10A -131.3(9) . . . . ?
C7A C6A C13A N14A 179.7(6) . . . . ?
S1A C6A C13A N14A 58.8(7) . . . . ?
C6A C13A N14A C23A -108.8(8) . . . . ?
C6A C13A N14A C15A 72.5(9) . . . . ?
C23A N14A C15A O16A -178.7(8) . . . . ?
C13A N14A C15A O16A 0.2(11) . . . . ?
C23A N14A C15A C17A -0.5(8) . . . . ?
C13A N14A C15A C17A 178.5(6) . . . . ?
O16A C15A C17A C22A 178.7(8) . . . . ?
N14A C15A C17A C22A 0.5(8) . . . . ?
O16A C15A C17A C18A -1.6(14) . . . . ?
N14A C15A C17A C18A -179.8(8) . . . . ?
C22A C17A C18A C19A -0.3(12) . . . . ?
C15A C17A C18A C19A -180.0(8) . . . . ?
C17A C18A C19A C20A 0.1(13) . . . . ?
C18A C19A C20A C21A 0.3(14) . . . . ?
C19A C20A C21A C22A -0.5(13) . . . . ?
C18A C17A C22A C21A 0.1(12) . . . . ?
C15A C17A C22A C21A 179.8(7) . . . . ?
C18A C17A C22A C23A 179.9(7) . . . . ?
C15A C17A C22A C23A -0.4(8) . . . . ?
C20A C21A C22A C17A 0.3(12) . . . . ?
C20A C21A C22A C23A -179.4(8) . . . . ?
C15A N14A C23A O24A -179.8(8) . . . . ?
C13A N14A C23A O24A 1.4(12) . . . . ?
C15A N14A C23A C22A 0.2(8) . . . . ?
C13A N14A C23A C22A -178.7(6) . . . . ?
C17A C22A C23A O24A -179.9(8) . . . . ?
C21A C22A C23A O24A -0.1(14) . . . . ?
C17A C22A C23A N14A 0.1(8) . . . . ?
C21A C22A C23A N14A 179.9(8) . . . . ?
C6B S1B C2B F4B -177.8(6) . . . . ?
C6B S1B C2B F5B 62.8(7) . . . . ?
C6B S1B C2B F3B -58.1(8) . . . . ?
C2B S1B C6B C7B 103.0(6) . . . . ?
C2B S1B C6B C13B -129.1(5) . . . . ?
C13B C6B C7B C8B -14.9(12) . . . . ?
S1B C6B C7B C8B 110.0(9) . . . . ?
C6B C7B C8B C9B -179.8(7) . . . . ?
C7B C8B C9B F10 -3.6(12) . . . . ?
C7B C8B C9B F11B 118.6(9) . . . . ?
C7B C8B C9B F12B -127.2(9) . . . . ?
C7B C6B C13B N14B -173.7(6) . . . . ?
S1B C6B C13B N14B 61.5(7) . . . . ?
C6B C13B N14B C23B 68.0(9) . . . . ?
C6B C13B N14B C15B -107.1(8) . . . . ?
C23B N14B C15B O16B -179.2(7) . . . . ?
C13B N14B C15B O16B -3.7(12) . . . . ?
C23B N14B C15B C17B 0.4(8) . . . . ?
C13B N14B C15B C17B 175.9(6) . . . . ?
O16B C15B C17B C18B -1.0(14) . . . . ?
N14B C15B C17B C18B 179.3(8) . . . . ?
O16B C15B C17B C22B 179.9(7) . . . . ?
N14B C15B C17B C22B 0.3(8) . . . . ?
C22B C17B C18B C19B -1.1(11) . . . . ?
C15B C17B C18B C19B 180.0(8) . . . . ?
C17B C18B C19B C20B -0.2(12) . . . . ?
C18B C19B C20B C21B 1.1(13) . . . . ?
C19B C20B C21B C22B -0.7(12) . . . . ?
C20B C21B C22B C17B -0.6(11) . . . . ?
C20B C21B C22B C23B -178.7(8) . . . . ?
C18B C17B C22B C21B 1.5(11) . . . . ?
C15B C17B C22B C21B -179.3(7) . . . . ?
C18B C17B C22B C23B 180.0(7) . . . . ?
C15B C17B C22B C23B -0.9(8) . . . . ?
C15B N14B C23B O24B 178.2(7) . . . . ?
C13B N14B C23B O24B 2.5(12) . . . . ?
C15B N14B C23B C22B -0.9(8) . . . . ?
C13B N14B C23B C22B -176.6(6) . . . . ?
C21B C22B C23B O24B 0.4(15) . . . . ?
C17B C22B C23B O24B -177.9(8) . . . . ?
C21B C22B C23B N14B 179.4(8) . . . . ?
C17B C22B C23B N14B 1.1(8) . . . . ?
C6C S1C C2C F3C -58.7(6) . . . . ?
C6C S1C C2C F5C 63.7(6) . . . . ?
C6C S1C C2C F4C -176.7(5) . . . . ?
C2C S1C C6C C7C 119.8(5) . . . . ?
C2C S1C C6C C13C -113.9(5) . . . . ?
C13C C6C C7C C8C -13.6(10) . . . . ?
S1C C6C C7C C8C 111.1(8) . . . . ?
C6C C7C C8C C9C 177.5(7) . . . . ?
C7C C8C C9C F12C -113.0(9) . . . . ?
C7C C8C C9C F11C 126.6(8) . . . . ?
C7C C8C C9C F10C 6.9(11) . . . . ?
C7C C6C C13C N14C -171.6(5) . . . . ?
S1C C6C C13C N14C 65.2(6) . . . . ?
C6C C13C N14C C23C -116.8(7) . . . . ?
C6C C13C N14C C15C 66.4(8) . . . . ?
C23C N14C C15C O16C -178.7(7) . . . . ?
C13C N14C C15C O16C -1.5(11) . . . . ?
C23C N14C C15C C17C 1.7(8) . . . . ?
C13C N14C C15C C17C 178.9(6) . . . . ?
O16C C15C C17C C18C 1.7(14) . . . . ?
N14C C15C C17C C18C -178.8(8) . . . . ?
O16C C15C C17C C22C -179.1(8) . . . . ?
N14C C15C C17C C22C 0.4(8) . . . . ?
C22C C17C C18C C19C 1.2(12) . . . . ?
C15C C17C C18C C19C -179.6(8) . . . . ?
C17C C18C C19C C20C -0.9(14) . . . . ?
C18C C19C C20C C21C 0.1(14) . . . . ?
C19C C20C C21C C22C 0.4(12) . . . . ?
C20C C21C C22C C17C 0.0(11) . . . . ?
C20C C21C C22C C23C -177.4(7) . . . . ?
C18C C17C C22C C21C -0.8(11) . . . . ?
C15C C17C C22C C21C 179.9(7) . . . . ?
C18C C17C C22C C23C 177.1(7) . . . . ?
C15C C17C C22C C23C -2.2(8) . . . . ?
C15C N14C C23C O24C 176.9(7) . . . . ?
C13C N14C C23C O24C -0.2(11) . . . . ?
C15C N14C C23C C22C -3.0(8) . . . . ?
C13C N14C C23C C22C 179.9(6) . . . . ?
C21C C22C C23C O24C 0.9(13) . . . . ?
C17C C22C C23C O24C -176.7(7) . . . . ?
C21C C22C C23C N14C -179.2(7) . . . . ?
C17C C22C C23C N14C 3.2(8) . . . . ?
C6D S1D C2D F3D -61.1(7) . . . . ?
C6D S1D C2D F5D 58.0(7) . . . . ?
C6D S1D C2D F4D 179.1(5) . . . . ?
C2D S1D C6D C7D 113.1(6) . . . . ?
C2D S1D C6D C13D -118.0(5) . . . . ?
C13D C6D C7D C8D -20.4(11) . . . . ?
S1D C6D C7D C8D 107.5(9) . . . . ?
C6D C7D C8D C9D 179.1(7) . . . . ?
C7D C8D C9D F10D 0.5(12) . . . . ?
C7D C8D C9D F11D 122.6(9) . . . . ?
C7D C8D C9D F12D -119.6(10) . . . . ?
C7D C6D C13D N14D -177.2(6) . . . . ?
S1D C6D C13D N14D 56.4(7) . . . . ?
C6D C13D N14D C15D -103.6(7) . . . . ?
C6D C13D N14D C23D 72.5(8) . . . . ?
C23D N14D C15D O16D 178.1(7) . . . . ?
C13D N14D C15D O16D -5.4(11) . . . . ?
C23D N14D C15D C17D -0.4(8) . . . . ?
C13D N14D C15D C17D 176.1(6) . . . . ?
O16D C15D C17D C18D 0.8(13) . . . . ?
N14D C15D C17D C18D 179.2(7) . . . . ?
O16D C15D C17D C22D -177.5(8) . . . . ?
N14D C15D C17D C22D 1.0(8) . . . . ?
C22D C17D C18D C19D -0.1(11) . . . . ?
C15D C17D C18D C19D -178.1(7) . . . . ?
C17D C18D C19D C20D 0.0(12) . . . . ?
C18D C19D C20D C21D 0.9(12) . . . . ?
C19D C20D C21D C22D -1.7(11) . . . . ?
C20D C21D C22D C17D 1.6(11) . . . . ?
C20D C21D C22D C23D -179.9(7) . . . . ?
C18D C17D C22D C21D -0.8(11) . . . . ?
C15D C17D C22D C21D 177.7(7) . . . . ?
C18D C17D C22D C23D -179.6(7) . . . . ?
C15D C17D C22D C23D -1.1(8) . . . . ?
C15D N14D C23D O24D 179.2(7) . . . . ?
C13D N14D C23D O24D 2.8(11) . . . . ?
C15D N14D C23D C22D -0.3(8) . . . . ?
C13D N14D C23D C22D -176.7(6) . . . . ?
C21D C22D C23D O24D 2.7(13) . . . . ?
C17D C22D C23D O24D -178.6(8) . . . . ?
C21D C22D C23D N14D -177.8(7) . . . . ?
C17D C22D C23D N14D 0.9(8) . . . . ?
 
_refine_diff_density_max    0.646
_refine_diff_density_min   -0.342
_refine_diff_density_rms    0.072

_shelx_res_file
;
TITL s_a.res in P1
    r.res
    created by SHELXL-2018/3 at 15:02:40 on 15-May-2022
REM Old TITLE  Integration of qiangSCF3v5
REM SHELXT solution in P1: R1 0.137, Rweak 0.069, Alpha 0.000
REM <I/s>   0.000 for    0 systematic absences,  Orientation as input
REM Flack x = -0.045 ( 0.050 ) from  2893 Parsons' quotients
REM Formula found by SHELXT:  C60 F24 O8 S4

CELL  0.71073  11.2106  12.6460  13.4955   99.701  108.323  115.943
ZERR    1.000   0.0018   0.0020   0.0022    0.005    0.004    0.004
LATT -1
SFAC C H F N O S
unit 56 36 24 4 8 4
shel 99 0.83
acta
temp -173
L.S. 10
BOND $H
conf
LIST 4
FMAP 2
PLAN 20
WGHT    0.041500    0.432700
FVAR       0.45364
S1A   6    0.776771    0.268424    0.353226    11.00000    0.02353    0.03012 =
         0.02400    0.01347    0.01091    0.01547
C2A   1    0.742002    0.392974    0.362939    11.00000    0.03702    0.02749 =
         0.02966    0.00605    0.01279    0.01527
F3A   3    0.623426    0.367730    0.274531    11.00000    0.04117    0.04006 =
         0.05354    0.02659    0.02211    0.02899
F4A   3    0.859156    0.494267    0.368981    11.00000    0.04053    0.02732 =
         0.07535    0.01767    0.02554    0.01034
F5A   3    0.722535    0.425133    0.453583    11.00000    0.07977    0.05581 =
         0.05111   -0.00051    0.04124    0.03562
C6A   1    0.593797    0.139731    0.325388    11.00000    0.01879    0.02289 =
         0.01671    0.01258    0.00971    0.01327
AFIX  13
H6A   2    0.531787    0.175354    0.332991    11.00000   -1.20000
AFIX   0
C7A   1    0.520326    0.046575    0.209500    11.00000    0.02102    0.02961 =
         0.01938    0.01261    0.00815    0.01400
AFIX  43
H7A   2    0.579791    0.025718    0.183812    11.00000   -1.20000
AFIX   0
C8A   1    0.383267   -0.007613    0.141767    11.00000    0.02908    0.03418 =
         0.02681    0.00763    0.01547    0.02112
AFIX  43
H8A   2    0.323300    0.016131    0.163781    11.00000   -1.20000
AFIX   0
C9A   1    0.314569   -0.106524    0.029723    11.00000    0.02299    0.03614 =
         0.03051    0.00351    0.00444    0.01423
F10A  3    0.234981   -0.085606   -0.052101    11.00000    0.08015    0.07865 =
         0.04266   -0.01246   -0.01809    0.05741
F11A  3    0.410298   -0.117940   -0.000184    11.00000    0.02996    0.07179 =
         0.03250   -0.00748    0.01281    0.02321
F12A  3    0.221963   -0.219366    0.025046    11.00000    0.05498    0.03906 =
         0.07378   -0.00765    0.03992   -0.00278
C13A  1    0.610321    0.074141    0.409958    11.00000    0.03088    0.02737 =
         0.01796    0.01069    0.01416    0.01901
AFIX  23
H13A  2    0.511226    0.004959    0.393799    11.00000   -1.20000
H13B  2    0.668325    0.036087    0.399900    11.00000   -1.20000
AFIX   0
N14A  4    0.681518    0.157069    0.525426    11.00000    0.01850    0.02902 =
         0.01935    0.01250    0.01097    0.01573
C15A  1    0.613051    0.204438    0.573089    11.00000    0.02740    0.02547 =
         0.02528    0.01561    0.01510    0.01768
O16A  5    0.490516    0.182135    0.525070    11.00000    0.02449    0.04533 =
         0.03027    0.01051    0.01061    0.02232
C17A  1    0.723735    0.281305    0.692384    11.00000    0.02499    0.02553 =
         0.02061    0.00898    0.01337    0.01294
C18A  1    0.713903    0.348951    0.777589    11.00000    0.04061    0.04478 =
         0.03273    0.01888    0.02711    0.02892
AFIX  43
H18A  2    0.627591    0.352128    0.765783    11.00000   -1.20000
AFIX   0
C19A  1    0.834622    0.411923    0.880817    11.00000    0.05890    0.04867 =
         0.02241    0.01256    0.02532    0.02937
AFIX  43
H19A  2    0.831307    0.459324    0.941396    11.00000   -1.20000
AFIX   0
C20A  1    0.960109    0.407448    0.897858    11.00000    0.04638    0.04155 =
         0.02470    0.00958    0.01372    0.02079
AFIX  43
H20A  2    1.041128    0.451542    0.970050    11.00000   -1.20000
AFIX   0
C21A  1    0.970577    0.340280    0.812286    11.00000    0.02845    0.05396 =
         0.02502    0.01703    0.01426    0.02048
AFIX  43
H21A  2    1.057195    0.337714    0.823803    11.00000   -1.20000
AFIX   0
C22A  1    0.848792    0.276846    0.708890    11.00000    0.02285    0.02771 =
         0.02131    0.01509    0.01298    0.01279
C23A  1    0.823268    0.196653    0.601614    11.00000    0.03058    0.03358 =
         0.02207    0.01718    0.01345    0.02082
O24A  5    0.905382    0.168841    0.580765    11.00000    0.02926    0.04213 =
         0.02915    0.01480    0.01561    0.02701
rem
S1B   6    0.169890    0.717012    0.619534    11.00000    0.02693    0.03549 =
         0.02493    0.01560    0.01461    0.01787
C2B   1    0.239692    0.644886    0.703190    11.00000    0.05563    0.05143 =
         0.03803    0.02504    0.01621    0.03697
F3B   3    0.233976    0.544972    0.642932    11.00000    0.14450    0.05977 =
         0.07642    0.03684    0.06130    0.08088
F4B   3    0.160820    0.604517    0.759144    11.00000    0.08296    0.07884 =
         0.06059    0.05499    0.05005    0.05343
F5B   3    0.379459    0.721153    0.779056    11.00000    0.05730    0.09505 =
         0.03634    0.02940    0.01285    0.04977
C6B   1    0.294769    0.754407    0.551629    11.00000    0.02356    0.02632 =
         0.01549    0.00481    0.01099    0.01026
AFIX  13
H6B   2    0.376527    0.742888    0.593559    11.00000   -1.20000
AFIX   0
C7B   1    0.215641    0.662183    0.434833    11.00000    0.02840    0.03667 =
         0.02928    0.00783    0.00831    0.01342
AFIX  43
H7B   2    0.192324    0.578327    0.426040    11.00000   -1.20000
AFIX   0
C8B   1    0.176424    0.685509    0.345740    11.00000    0.02630    0.03299 =
         0.03083    0.00700    0.00754    0.01342
AFIX  43
H8B   2    0.198596    0.768649    0.352010    11.00000   -1.20000
AFIX   0
C9B   1    0.097064    0.587070    0.232129    11.00000    0.03660    0.04195 =
         0.02435    0.00776    0.01246    0.02192
F10   3    0.077348    0.477078    0.229392    11.00000    0.14465    0.05951 =
         0.04368   -0.01085   -0.02136    0.06992
F11B  3   -0.034312    0.568597    0.175838    11.00000    0.04073    0.07116 =
         0.03574   -0.00199    0.00952    0.03169
F12B  3    0.164226    0.623693    0.167639    11.00000    0.03512    0.14003 =
         0.02563   -0.01199    0.01479    0.01684
C13B  1    0.364681    0.893250    0.563174    11.00000    0.02171    0.03486 =
         0.01244    0.00618    0.00743    0.01188
AFIX  23
H13C  2    0.428104    0.911555    0.523630    11.00000   -1.20000
H13D  2    0.285976    0.909741    0.527722    11.00000   -1.20000
AFIX   0
N14B  4    0.452825    0.976122    0.680273    11.00000    0.02420    0.02676 =
         0.01289    0.00512    0.00686    0.01553
C15B  1    0.413740    1.045661    0.740022    11.00000    0.02313    0.02282 =
         0.02169    0.01084    0.00870    0.01587
O16B  5    0.302994    1.050883    0.700204    11.00000    0.02394    0.02739 =
         0.02748    0.00649    0.00654    0.01498
C17B  1    0.528624    1.107105    0.855246    11.00000    0.02035    0.02960 =
         0.01673    0.00548    0.00888    0.01443
C18B  1    0.547197    1.187227    0.949172    11.00000    0.02785    0.02822 =
         0.02003    0.00879    0.01535    0.01501
AFIX  43
H18B  2    0.477993    1.212202    0.946238    11.00000   -1.20000
AFIX   0
C19B  1    0.670400    1.230441    1.048444    11.00000    0.03742    0.04100 =
         0.01423    0.00529    0.01363    0.01985
AFIX  43
H19B  2    0.685248    1.286022    1.114133    11.00000   -1.20000
AFIX   0
C20B  1    0.770975    1.195126    1.054196    11.00000    0.02606    0.04281 =
         0.01616    0.00199    0.00178    0.01230
AFIX  43
H20B  2    0.852980    1.225423    1.123839    11.00000   -1.20000
AFIX   0
C21B  1    0.755145    1.115642    0.959814    11.00000    0.01631    0.03477 =
         0.02288    0.00749    0.00449    0.01479
AFIX  43
H21B  2    0.825209    1.091596    0.963219    11.00000   -1.20000
AFIX   0
C22B  1    0.633552    1.073307    0.861230    11.00000    0.02373    0.02164 =
         0.01783    0.00664    0.01055    0.01182
C23B  1    0.583302    0.987609    0.748505    11.00000    0.02310    0.02776 =
         0.02741    0.00411    0.01431    0.01303
O24B  5    0.638530    0.934356    0.717501    11.00000    0.02969    0.05207 =
         0.03189    0.00024    0.01090    0.02620
rem
S1C   6    0.866471    0.723272    0.681923    11.00000    0.03316    0.03303 =
         0.03645    0.02111    0.02187    0.02387
C2C   1    0.672852    0.618086    0.621519    11.00000    0.04155    0.04107 =
         0.03186    0.01916    0.02723    0.02912
F3C   3    0.608398    0.646716    0.679818    11.00000    0.03639    0.04916 =
         0.06077    0.01606    0.03425    0.01873
F4C   3    0.647080    0.502488    0.618507    11.00000    0.05093    0.03096 =
         0.04936    0.02241    0.03069    0.02253
F5C   3    0.600463    0.607770    0.517552    11.00000    0.04996    0.03436 =
         0.02844    0.01096    0.00376    0.01392
C6C   1    0.870112    0.869926    0.683922    11.00000    0.02718    0.02965 =
         0.02275    0.01165    0.01282    0.02353
AFIX  13
H6C   2    0.766012    0.849764    0.656297    11.00000   -1.20000
AFIX   0
C7C   1    0.951806    0.958070    0.801015    11.00000    0.02803    0.03808 =
         0.01384    0.01059    0.00953    0.02440
AFIX  43
H7C   2    0.905286    0.936330    0.848510    11.00000   -1.20000
AFIX   0
C8C   1    1.081716    1.063339    0.847186    11.00000    0.02659    0.04321 =
         0.01600    0.00968    0.00716    0.02344
AFIX  43
H8C   2    1.133195    1.086294    0.802934    11.00000   -1.20000
AFIX   0
C9C   1    1.151338    1.147774    0.965352    11.00000    0.02907    0.04552 =
         0.02161    0.00933    0.00815    0.02031
F10C  3    1.074415    1.097074    1.020762    11.00000    0.03507    0.08707 =
         0.02092    0.00458    0.01356    0.01946
F11C  3    1.286580    1.173150    1.022530    11.00000    0.02778    0.05729 =
         0.02572    0.00291    0.00497    0.02037
F12C  3    1.162037    1.257302    0.974713    11.00000    0.10120    0.05538 =
         0.02927   -0.00625   -0.00490    0.05451
C13C  1    0.930525    0.922839    0.604910    11.00000    0.02376    0.02194 =
         0.01574    0.00537    0.00900    0.01338
AFIX  23
H13E  2    0.941533    1.006422    0.614022    11.00000   -1.20000
H13F  2    1.029320    0.934194    0.624864    11.00000   -1.20000
AFIX   0
N14C  4    0.833565    0.839650    0.489098    11.00000    0.01251    0.02519 =
         0.01458    0.00568    0.00291    0.01212
C15C  1    0.690600    0.815357    0.431019    11.00000    0.03472    0.02616 =
         0.02889    0.01921    0.02134    0.01746
O16C  5    0.633449    0.859142    0.472225    11.00000    0.03347    0.03956 =
         0.03039    0.02050    0.01924    0.02654
C17C  1    0.632149    0.729057    0.316475    11.00000    0.02681    0.02710 =
         0.02614    0.01967    0.01488    0.01248
C18C  1    0.497916    0.677050    0.224519    11.00000    0.02044    0.05015 =
         0.03067    0.01685    0.00249    0.01275
AFIX  43
H18C  2    0.425400    0.695222    0.228386    11.00000   -1.20000
AFIX   0
C19C  1    0.474182    0.598166    0.127613    11.00000    0.02735    0.05797 =
         0.02853    0.00776   -0.00276    0.01092
AFIX  43
H19C  2    0.382692    0.560155    0.063472    11.00000   -1.20000
AFIX   0
C20C  1    0.581177    0.572342    0.120899    11.00000    0.04832    0.03809 =
         0.01666    0.00138    0.00736    0.00643
AFIX  43
H20C  2    0.561242    0.517373    0.052543    11.00000   -1.20000
AFIX   0
C21C  1    0.716406    0.626080    0.212989    11.00000    0.02893    0.01874 =
         0.02397    0.00434    0.01483    0.00407
AFIX  43
H21C  2    0.789861    0.609390    0.208888    11.00000   -1.20000
AFIX   0
C22C  1    0.739501    0.703917    0.309713    11.00000    0.02253    0.01704 =
         0.02234    0.01561    0.01125    0.00943
C23C  1    0.872519    0.778752    0.420071    11.00000    0.02904    0.01678 =
         0.01443    0.00950    0.00964    0.00885
O24C  5    0.991779    0.788013    0.448049    11.00000    0.01825    0.02888 =
         0.02775    0.01350    0.00988    0.01638
rem

S1D   6    0.165637    0.295668    0.379287    11.00000    0.04448    0.03920 =
         0.04763    0.02755    0.03004    0.02923
C2D   1    0.270309    0.299311    0.304225    11.00000    0.04330    0.03174 =
         0.01851    0.00236    0.01032    0.00584
F3D   3    0.414439    0.362224    0.368311    11.00000    0.03874    0.09336 =
         0.05583    0.00670    0.03011    0.00471
F4D   3    0.247761    0.354869    0.230484    11.00000    0.11681    0.06074 =
         0.06138    0.04619    0.06396    0.05593
F5D   3    0.239802    0.186600    0.248630    11.00000    0.08220    0.05094 =
         0.03022    0.01144    0.03054    0.03733
C6D   1    0.217688    0.214251    0.468090    11.00000    0.01298    0.02006 =
         0.01752    0.00480    0.00562    0.01009
AFIX  13
H6D   2    0.285113    0.194546    0.446284    11.00000   -1.20000
AFIX   0
C7D   1    0.306125    0.301365    0.587216    11.00000    0.01825    0.02192 =
         0.02990   -0.00427    0.00547    0.00606
AFIX  43
H7D   2    0.403929    0.366001    0.606549    11.00000   -1.20000
AFIX   0
C8D   1    0.266952    0.300075    0.666683    11.00000    0.02756    0.03906 =
         0.02198    0.00405    0.00820    0.01850
AFIX  43
H8D   2    0.169080    0.236932    0.648923    11.00000   -1.20000
AFIX   0
C9D   1    0.361332    0.388688    0.783885    11.00000    0.03138    0.02978 =
         0.02148    0.00446    0.00308    0.01737
F10D  3    0.494246    0.473794    0.802372    11.00000    0.02911    0.06382 =
         0.05460   -0.03099    0.02093   -0.00450
F11D  3    0.305858    0.450907    0.820491    11.00000    0.06419    0.06798 =
         0.03189    0.01044    0.02188    0.05419
F12D  3    0.378530    0.328465    0.853079    11.00000    0.13552    0.04211 =
         0.02201    0.00362   -0.00481    0.04657
C13D  1    0.087985    0.089969    0.448105    11.00000    0.02206    0.01894 =
         0.01749    0.00686    0.00600    0.01014
AFIX  23
H13G  2    0.123170    0.048600    0.495928    11.00000   -1.20000
H13H  2    0.018985    0.105316    0.470077    11.00000   -1.20000
AFIX   0
N14D  4    0.010230    0.006665    0.332660    11.00000    0.01790    0.02016 =
         0.01157    0.00103    0.00252    0.01157
C15D  1   -0.124398   -0.015094    0.258314    11.00000    0.01866    0.02023 =
         0.02115    0.00799    0.00974    0.00683
O16D  5   -0.194745    0.024980    0.282888    11.00000    0.02664    0.03464 =
         0.02679    0.00406    0.01250    0.02161
C17D  1   -0.160201   -0.098637    0.147539    11.00000    0.01818    0.01510 =
         0.01841    0.00804    0.00918    0.00870
C18D  1   -0.279938   -0.149518    0.046326    11.00000    0.02374    0.03205 =
         0.02125    0.00981    0.00888    0.01820
AFIX  43
H18D  2   -0.355861   -0.131747    0.037743    11.00000   -1.20000
AFIX   0
C19D  1   -0.286451   -0.227627   -0.042896    11.00000    0.02164    0.03231 =
         0.01160    0.00724   -0.00033    0.01303
AFIX  43
H19D  2   -0.368283   -0.264223   -0.114035    11.00000   -1.20000
AFIX   0
C20D  1   -0.174825   -0.253590   -0.030178    11.00000    0.03504    0.02479 =
         0.01736    0.00109    0.01365    0.01200
AFIX  43
H20D  2   -0.180842   -0.306539   -0.092876    11.00000   -1.20000
AFIX   0
C21D  1   -0.054215   -0.202462    0.073908    11.00000    0.02226    0.02156 =
         0.03098    0.00981    0.01442    0.01370
AFIX  43
H21D  2    0.021079   -0.221295    0.083916    11.00000   -1.20000
AFIX   0
C22D  1   -0.048969   -0.124368    0.160617    11.00000    0.01926    0.02167 =
         0.01841    0.01111    0.00754    0.00943
C23D  1    0.063827   -0.056127    0.279797    11.00000    0.02524    0.02004 =
         0.01695    0.00975    0.00943    0.00825
O24D  5    0.177836   -0.050518    0.326322    11.00000    0.01811    0.03361 =
         0.02807    0.01270    0.00654    0.01676
HKLF 4


REM  s_a.res in P1
REM wR2 = 0.1203, GooF = S = 1.012, Restrained GooF = 1.012 for all data
REM R1 = 0.0565 for 7412 Fo > 4sig(Fo) and 0.1095 for all 10838 data
REM 865 parameters refined using 3 restraints

END

WGHT      0.0416      0.4333

REM Highest difference peak  0.646,  deepest hole -0.342,  1-sigma level  0.072
Q1    1   0.3168  0.2598  0.3921  11.00000  0.05    0.65
Q2    1   0.2534  0.4448  0.4028  11.00000  0.05    0.40
Q3    1   0.2286  0.6316  0.3587  11.00000  0.05    0.37
Q4    1   0.1640  0.5386  0.1719  11.00000  0.05    0.33
Q5    1   0.1917  0.7199  0.4230  11.00000  0.05    0.33
Q6    1   0.5945  0.2837  0.3419  11.00000  0.05    0.32
Q7    1   0.3191 -0.0789 -0.0655  11.00000  0.05    0.31
Q8    1   0.7797  0.6823  0.6654  11.00000  0.05    0.31
Q9    1   0.0784  0.2416  0.2499  11.00000  0.05    0.28
Q10   1   0.7137  0.7408  0.6536  11.00000  0.05    0.28
Q11   1   0.6021  0.5464  0.9148  11.00000  0.05    0.28
Q12   1   0.5409  0.3223  0.6879  11.00000  0.05    0.28
Q13   1  -0.0552 -0.1400  0.0898  11.00000  0.05    0.27
Q14   1   0.2758  0.3825  0.4545  11.00000  0.05    0.27
Q15   1   0.8792  0.6721  0.6850  11.00000  0.05    0.27
Q16   1   1.1419  0.3999  1.0276  11.00000  0.05    0.26
Q17   1   0.0629  0.3812  0.2653  11.00000  0.05    0.26
Q18   1   0.4098  0.4335  0.6216  11.00000  0.05    0.26
Q19   1   0.6439 -0.0576  0.1798  11.00000  0.05    0.26
Q20   1   0.8774  0.2612  0.7552  11.00000  0.05    0.26
;
_shelx_res_checksum   79373

_shelx_hkl_file
;
  -1   0   0    3.97    0.97
  -2   0   0 1958.91   90.39
  -2   0   0 1984.11   90.03
  -2   0   0 2063.97   90.88
   2   0   0 1855.49   90.30
   2   0   0 1973.28   90.29
   2   0   0 2100.90   90.82
  -3   0   0  416.79   19.60
  -3   0   0  430.59   19.92
  -3   0   0  428.17   21.14
  -3   0   0  404.21   20.31
   3   0   0  426.43   20.13
   3   0   0  408.04   19.65
   3   0   0  371.34   20.65
  -4   0   0  295.49   16.35
  -4   0   0  235.70   14.37
  -4   0   0  305.66   14.29
  -4   0   0  286.88   15.49
   4   0   0  283.03   14.36
   4   0   0  289.07   15.96
  -5   0   0  115.28    9.68
  -5   0   0  124.30   10.74
  -5   0   0  109.94    8.08
  -5   0   0  116.16    7.41
   5   0   0  112.98    7.54
   5   0   0  116.69    9.52
   5   0   0  116.47    9.29
  -6   0   0   57.77    7.10
  -6   0   0   66.42    9.36
  -6   0   0   58.87    8.97
  -6   0   0   64.05    7.12
   6   0   0   67.32    8.39
   6   0   0   65.03    8.16
  -7   0   0   49.17    9.36
  -7   0   0   56.83    6.57
  -7   0   0   51.78    9.01
  -7   0   0   43.75    6.44
   7   0   0   50.28    8.32
   7   0   0   48.86    8.05
  -8   0   0    6.00    5.42
  -8   0   0    7.36    9.71
  -8   0   0    5.86    9.05
  -8   0   0    4.27    5.55
   8   0   0   20.42    7.56
   8   0   0   10.93    6.74
  -9   0   0  219.17   15.95
  -9   0   0  240.81   16.73
  -9   0   0  232.47   21.65
  -9   0   0  223.18   22.36
   9   0   0  229.76   19.54
   9   0   0  232.18   19.53
 -10   0   0   17.56   13.79
 -10   0   0   21.82   13.77
 -10   0   0   31.65    8.87
  10   0   0   27.11   12.08
  10   0   0   37.76   12.14
  11  -1   0    9.71   12.86
  11  -1   0   -2.00   11.91
 -11   1   0   19.26   16.20
 -11   1   0  -10.81   14.07
 -11   1   0    3.86    9.31
  10  -1   0   -5.85   10.70
  10  -1   0    1.22    9.27
 -10   1   0   11.77    7.79
 -10   1   0  -14.44   10.87
 -10   1   0    9.93   12.49
   9  -1   0   44.88   11.04
   9  -1   0   37.44    9.41
  -9   1   0   51.67    7.70
  -9   1   0   37.74    7.30
  -9   1   0   42.44   10.39
  -9   1   0   42.88   10.42
   8  -1   0   29.28    7.50
   8  -1   0   36.83    8.02
  -8   1   0   42.86    8.68
  -8   1   0   35.06    6.34
  -8   1   0   44.86    6.36
  -8   1   0   37.88    9.07
   7  -1   0   32.75    6.58
   7  -1   0   29.85    4.98
   7  -1   0   36.10    6.64
  -7   1   0   34.25    5.17
  -7   1   0   29.66    5.31
  -7   1   0   29.33    7.39
  -7   1   0   40.63    7.96
   6  -1   0  299.38   16.99
   6  -1   0  280.43   16.93
   6  -1   0  295.44   15.89
  -6   1   0  318.69   17.09
  -6   1   0  288.62   15.81
  -6   1   0  286.80   16.40
  -6   1   0  297.51   17.73
   5  -1   0  222.41   13.72
   5  -1   0  223.75   13.54
   5  -1   0  234.44   12.65
  -5   1   0  231.18   13.12
  -5   1   0  242.21   12.51
  -5   1   0  251.69   14.31
   4  -1   0  231.42   13.00
   4  -1   0  223.13   12.84
   4  -1   0  220.43   11.96
  -4   1   0  244.99   12.00
  -4   1   0  242.59   13.15
   3  -1   0  209.07   11.35
   3  -1   0  215.37   10.78
   3  -1   0  215.81   11.48
  -3   1   0  219.89   10.74
  -3   1   0  207.00   11.96
   2  -1   0  421.53   18.65
   2  -1   0  331.60   18.14
   2  -1   0  342.64   17.92
  -2   1   0  400.44   18.10
  -2   1   0  344.53   21.23
  -2   1   0  405.05   17.73
  -2   1   0  394.16   18.30
  -1  -1   0  285.39   13.52
  -1  -1   0  271.19   13.87
  -1  -1   0  297.67   15.02
  -1  -1   0  298.62   14.76
   1   1   0  320.54   14.66
   1   1   0  283.82   14.59
  -2  -1   0  444.38   22.42
  -2  -1   0  412.66   21.70
  -2  -1   0  442.01   20.99
  -2  -1   0  441.26   20.49
   2   1   0  416.49   21.62
   2   1   0  484.18   22.86
  -3  -1   0   59.06    7.27
  -3  -1   0   57.63    4.89
  -3  -1   0   50.80    3.93
  -3  -1   0   52.93    6.25
   3   1   0   51.26    6.18
   3   1   0   61.37    7.59
  -4  -1   0  732.24   36.26
  -4  -1   0  700.37   35.66
  -4  -1   0  735.52   33.68
  -4  -1   0  697.08   34.22
   4   1   0  729.10   35.05
   4   1   0  710.47   36.75
  -5  -1   0   22.76    5.81
  -5  -1   0   14.24    6.31
  -5  -1   0   15.13    3.15
  -5  -1   0   14.16    3.68
   5   1   0    8.09    5.07
   5   1   0    5.58    7.09
   5   1   0   14.95    5.38
  -6  -1   0   82.74   10.96
  -6  -1   0   66.30    8.30
  -6  -1   0   76.58   11.44
   6   1   0   63.60   10.62
   6   1   0   63.39    9.08
  -7  -1   0   49.72   10.55
  -7  -1   0   44.17   10.01
  -7  -1   0   40.78    6.63
  -7  -1   0   41.52    5.92
   7   1   0   37.78    8.57
   7   1   0   56.86   12.53
   7   1   0   44.03    8.88
  -8  -1   0  104.12   11.13
  -8  -1   0  115.76   17.26
  -8  -1   0  109.09   11.19
  -8  -1   0  101.43   14.67
   8   1   0  123.44   16.09
   8   1   0  126.74   15.31
  -9  -1   0    2.99    7.89
  -9  -1   0  -18.04   12.03
  -9  -1   0   -0.61   12.71
  -9  -1   0   -0.13    7.22
   9   1   0   14.72   10.58
   9   1   0    4.29   11.15
 -10  -1   0    4.58    9.05
 -10  -1   0  -11.63   15.02
  10   1   0   12.24   13.18
  10   1   0   17.73   13.03
  11  -2   0   13.44   11.91
  11  -2   0   14.82   12.18
 -11   2   0   17.88   14.19
 -11   2   0    5.35   12.16
 -11   2   0    7.96    8.55
  10  -2   0    8.39    9.53
  10  -2   0   11.60    9.23
 -10   2   0   16.43   11.14
 -10   2   0   15.37    7.26
 -10   2   0   -5.78    9.58
   9  -2   0   22.38    7.73
   9  -2   0   41.84    9.18
  -9   2   0   29.97    9.18
  -9   2   0   29.91    6.87
  -9   2   0   16.67    6.46
  -9   2   0   26.06    9.10
   8  -2   0   26.77    5.44
   8  -2   0   35.35    7.03
   8  -2   0   26.92    6.91
  -8   2   0    1.06   19.98
  -8   2   0   25.89    5.82
  -8   2   0   26.39    5.54
  -8   2   0   48.43    8.22
   7  -2   0    5.65    3.82
   7  -2   0    5.43    4.59
   7  -2   0   -3.78    4.09
  -7   2   0    5.40    3.52
  -7   2   0    8.60   16.37
   6  -2   0   94.42    8.51
   6  -2   0   81.44    7.84
   6  -2   0   94.13    6.82
  -6   2   0   89.87    7.47
  -6   2   0   72.66   10.17
  -6   2   0   83.20   17.88
   5  -2   0  218.52   13.26
   5  -2   0  250.47   13.29
   5  -2   0  252.67   12.55
  -5   2   0  231.08   12.26
  -5   2   0  193.82   22.28
  -5   2   0  215.87   14.32
   4  -2   0  244.09   12.94
   4  -2   0  236.12   12.48
   4  -2   0  228.69   11.96
  -4   2   0  225.42   12.78
  -4   2   0  236.85   13.28
  -4   2   0  228.91   11.83
  -4   2   0  205.99   19.41
   3  -2   0  927.51   51.84
   3  -2   0 1077.53   47.40
   3  -2   0 1032.09   47.57
  -3   2   0 1079.54   47.33
  -3   2   0 1034.16   47.65
  -3   2   0 1032.34   48.07
  -3   2   0 1014.49   51.87
   2  -2   0 7535.61  350.36
  -2   2   0 7511.30  350.80
  -2   2   0 7709.84  352.48
  -2   2   0 7894.34  350.82
  -2   2   0 8241.60  352.00
   1  -2   0   65.74    4.05
   1  -2   0   70.53    3.71
   1  -2   0   61.00    4.26
   1  -2   0   68.62    3.62
  -1   2   0   73.67    3.67
  -1   2   0   72.55    4.55
  -1   2   0   72.77    4.33
   0  -2   0  472.29   24.51
   0  -2   0  462.26   22.88
   0  -2   0  571.42   24.18
   0   2   0  495.50   23.88
   0   2   0  467.46   23.21
   0   2   0  500.98   24.30
  -1  -2   0  122.79    8.68
  -1  -2   0  126.63    7.12
  -1  -2   0  131.09    9.32
   1   2   0  138.46    9.81
   1   2   0  132.46    7.30
   1   2   0  116.59    8.71
  -2  -2   0   69.33    7.74
  -2  -2   0   72.91    5.15
  -2  -2   0   68.13    7.45
  -2  -2   0   74.33    4.28
   2   2   0   69.09    8.92
   2   2   0   73.85    5.45
   2   2   0   68.97    7.17
  -3  -2   0  462.89   24.88
  -3  -2   0  452.39   21.72
  -3  -2   0  462.60   24.42
  -3  -2   0  454.13   22.54
   3   2   0  454.42   23.87
   3   2   0  471.52   25.82
  -4  -2   0  176.03    9.92
  -4  -2   0  180.98   14.41
  -4  -2   0  193.61   13.61
  -4  -2   0  173.90   10.88
   4   2   0  193.10   13.09
   4   2   0  182.42   16.45
  -5  -2   0   22.54    3.57
  -5  -2   0   20.42    7.37
  -5  -2   0   17.40    6.95
   5   2   0   15.72    6.55
   5   2   0    4.62    8.51
  -6  -2   0   22.87    5.05
  -6  -2   0   26.84    9.62
  -6  -2   0   26.24    8.18
  -6  -2   0   21.62    8.42
   6   2   0   14.60    8.13
   6   2   0   18.79    8.03
   6   2   0   27.48   11.34
  -7  -2   0  106.46   14.45
  -7  -2   0   86.63    9.94
  -7  -2   0   87.46   13.56
  -7  -2   0   70.29    9.16
   7   2   0   80.54   15.15
   7   2   0   91.02   12.81
   7   2   0   81.98   12.17
  -8  -2   0   10.58    6.56
  -8  -2   0   23.62   12.47
  -8  -2   0    8.01    6.76
  -8  -2   0    1.99   11.53
   8   2   0    6.78   10.94
   8   2   0   13.22    9.69
  -9  -2   0   11.08   14.77
  -9  -2   0   17.41    8.60
  -9  -2   0   -3.23   13.47
  -9  -2   0    2.20    9.13
   9   2   0   26.67   12.89
   9   2   0    1.77   13.09
  12  -3   0   -2.84   14.52
  12  -3   0    5.80   12.73
 -12   3   0   18.18   12.55
 -12   3   0  -10.37    8.44
  11  -3   0   86.56   13.27
 -11   3   0   74.65   14.25
 -11   3   0   59.85   10.11
 -11   3   0   45.15   12.04
  10  -3   0   55.59   10.01
 -10   3   0   52.51    8.31
 -10   3   0   48.80   10.89
 -10   3   0   39.25    9.07
   9  -3   0  116.65   12.63
   9  -3   0  129.16   10.97
  -9   3   0  105.22   11.20
  -9   3   0  121.35   10.83
   8  -3   0   10.58    5.32
   8  -3   0   -4.51    5.45
   8  -3   0   10.93    4.20
  -8   3   0    2.35   18.45
  -8   3   0   13.98    5.29
   7  -3   0   34.45    5.66
   7  -3   0   34.05    4.97
  -7   3   0   34.75   17.38
  -7   3   0   30.32    4.55
   6  -3   0   85.78    6.60
   6  -3   0   85.89    7.44
  -6   3   0  103.57   22.75
  -6   3   0   85.08    7.18
  -6   3   0   74.69    9.50
   5  -3   0  544.90   27.03
   5  -3   0  558.39   26.73
  -5   3   0  530.44   26.52
  -5   3   0  532.69   34.71
  -5   3   0  560.63   27.48
  -5   3   0  578.09   28.22
   4  -3   0  111.96    6.64
   4  -3   0  102.53   14.36
   4  -3   0  111.46    7.08
  -4   3   0  105.79    7.14
  -4   3   0  113.08   13.73
  -4   3   0  111.61    7.69
  -4   3   0  102.12    6.46
   3  -3   0   84.66    5.26
   3  -3   0   75.87   10.72
   3  -3   0   89.36    5.31
   3  -3   0   95.27    5.65
  -3   3   0   86.42    9.92
  -3   3   0   99.69    5.39
  -3   3   0   82.30    4.83
   2  -3   0  339.74   18.21
   2  -3   0  302.33   14.90
  -2   3   0  298.73   15.07
  -2   3   0  355.68   15.09
  -2   3   0  301.53   15.15
  -2   3   0  307.38   15.44
   1  -3   0  561.46   26.18
   1  -3   0  596.86   27.51
   1  -3   0  583.62   26.52
  -1   3   0  569.09   27.54
  -1   3   0  554.74   26.53
   0  -3   0  198.54   12.35
   0  -3   0  202.82   11.98
   0  -3   0  208.96   10.30
   0   3   0  202.40   12.95
   0   3   0  175.48   10.35
   0   3   0  211.82   12.53
  -1  -3   0  272.53   13.61
  -1  -3   0  272.90   15.83
  -1  -3   0  270.36   15.29
   1   3   0  276.68   16.76
   1   3   0  255.46   15.40
  -2  -3   0   97.54    9.78
  -2  -3   0   84.06    6.22
  -2  -3   0   78.93    8.62
   2   3   0   90.74    6.71
   2   3   0  102.48    9.26
   2   3   0   78.20   10.69
  -3  -3   0  209.60   11.60
  -3  -3   0  203.48   10.27
  -3  -3   0  193.91   15.14
  -3  -3   0  192.73   14.24
   3   3   0  201.23   14.11
   3   3   0  183.35   15.92
   3   3   0  202.64   12.00
  -4  -3   0  131.64   10.84
  -4  -3   0  150.19   14.37
  -4  -3   0  147.30    8.52
  -4  -3   0  155.98   13.34
   4   3   0  154.55   12.75
   4   3   0  156.53   17.30
  -5  -3   0  172.72   12.07
  -5  -3   0  164.56   15.89
  -5  -3   0  216.09   17.58
  -5  -3   0  194.27   10.84
   5   3   0  179.00   20.92
   5   3   0  144.94   21.49
  -6  -3   0   20.43    5.57
  -6  -3   0   47.02   11.37
  -6  -3   0   23.11    9.72
   6   3   0   34.02   10.39
   6   3   0   48.77   14.59
   6   3   0   43.35   10.52
  -7  -3   0   82.60   13.65
  -7  -3   0   64.56   13.68
  -7  -3   0   78.24   10.00
  -7  -3   0   95.87   11.04
   7   3   0   91.84   14.52
   7   3   0   90.58   18.28
   7   3   0   65.33   13.32
  -8  -3   0   35.76    7.97
  -8  -3   0   18.62   17.55
  -8  -3   0   31.68   13.22
  -8  -3   0   26.45    8.25
   8   3   0   49.15   15.28
   8   3   0   76.69   18.86
   8   3   0   26.69   11.85
  -9  -3   0   14.42   16.95
   9   3   0    8.57   14.46
  12  -4   0   19.52   12.33
 -12   4   0    7.88    9.65
  11  -4   0   13.05   10.14
 -11   4   0   26.09    8.48
 -10   4   0   58.68   13.75
   9  -4   0   -0.07    7.07
   9  -4   0   20.38    7.03
   9  -4   0   18.59    5.42
  -9   4   0   14.73    5.93
  -9   4   0   20.79   10.80
  -9   4   0   -4.24   21.74
   8  -4   0   71.90    7.40
   8  -4   0   71.33    8.84
  -8   4   0   57.93    7.56
  -8   4   0   47.16   10.09
  -8   4   0   72.96   20.74
   7  -4   0   34.57    4.82
   7  -4   0   33.35    5.50
  -7   4   0   -1.01   14.58
  -7   4   0   18.82    3.92
  -7   4   0   29.99    7.19
   6  -4   0  100.45    6.97
   6  -4   0   88.66    7.50
  -6   4   0   97.87   19.29
  -6   4   0   94.37    9.24
  -6   4   0   87.23    8.44
  -6   4   0   86.18    7.78
  -6   4   0   84.09    6.06
   5  -4   0   11.75    3.38
   5  -4   0   15.49   10.24
   5  -4   0   19.11    3.27
  -5   4   0   18.82    8.95
  -5   4   0   22.69    3.42
  -5   4   0   16.88    2.22
  -5   4   0   22.91    4.07
  -5   4   0   19.19    4.44
   4  -4   0  113.77   14.14
   4  -4   0  116.86    7.32
   4  -4   0  119.91    7.07
  -4   4   0  117.46    6.22
  -4   4   0  125.73   12.84
  -4   4   0  121.29    7.06
  -4   4   0  110.05    7.48
   3  -4   0  205.88   10.64
   3  -4   0  194.46   15.38
   3  -4   0  211.00   10.52
  -3   4   0  213.80   10.97
  -3   4   0  222.40   10.75
  -3   4   0  208.74   10.29
   2  -4   0  293.35   13.87
   2  -4   0  284.71   14.42
  -2   4   0  279.67   15.28
  -2   4   0  289.19   13.85
  -2   4   0  285.23   14.91
   1  -4   0  314.83   16.43
   1  -4   0  276.96   15.06
   1  -4   0  313.68   16.70
  -1   4   0  326.76   16.91
  -1   4   0  316.22   15.31
  -1   4   0  330.20   17.52
   0  -4   0   37.97    5.53
   0  -4   0   29.71    3.53
   0  -4   0   46.15    6.32
   0   4   0   28.79    3.64
   0   4   0   24.03    5.75
   0   4   0   25.32    5.32
  -1  -4   0  128.75    9.92
  -1  -4   0  126.03    7.52
  -1  -4   0  116.98   10.73
   1   4   0  114.29    7.92
   1   4   0  110.65   10.38
   1   4   0  128.89   12.37
  -2  -4   0  128.80   10.90
  -2  -4   0  112.61    7.94
  -2  -4   0  135.53   12.14
   2   4   0  122.60   13.46
   2   4   0  117.74    8.60
   2   4   0  125.31   11.93
  -3  -4   0  336.41   17.03
  -3  -4   0  320.42   15.27
  -3  -4   0  304.25   19.80
  -3  -4   0  272.61   20.42
   3   4   0  314.43   17.55
   3   4   0  303.05   22.06
   3   4   0  325.72   22.80
  -4  -4   0    9.38    8.00
  -4  -4   0   15.87    4.52
  -4  -4   0   14.29    7.41
  -4  -4   0   15.99    3.08
   4   4   0   11.78    7.46
   4   4   0    8.27   10.41
  -5  -4   0   26.72    9.15
  -5  -4   0   18.31    5.34
  -5  -4   0   21.78    4.26
  -5  -4   0   14.50   10.11
   5   4   0   28.01    9.77
   5   4   0   20.58   12.97
  -6  -4   0  116.48   16.11
  -6  -4   0   96.34   10.62
  -6  -4   0  115.67   17.46
   6   4   0  117.23   19.91
   6   4   0  110.09   15.18
  -7  -4   0   58.75    8.35
  -7  -4   0   63.33    8.23
  -7  -4   0   66.00   13.91
   7   4   0   58.70   15.65
   7   4   0   59.99   15.25
   7   4   0   59.25   19.22
  -8  -4   0   35.54   15.67
   8   4   0   37.62   13.95
   8   4   0    6.62   17.93
   8   4   0   39.43   21.58
  12  -5   0   26.21   11.88
 -12   5   0    5.28    9.61
  11  -5   0   31.25   10.28
 -11   5   0   21.83    7.78
  10  -5   0  134.03   12.62
  10  -5   0  111.44   14.10
 -10   5   0  134.66   18.76
   9  -5   0  116.90   12.17
   9  -5   0  117.67   10.55
  -9   5   0  102.13    9.23
  -9   5   0  121.83   16.18
  -9   5   0  104.81   10.40
  -9   5   0   82.27   25.16
   8  -5   0   35.17    5.61
   8  -5   0   38.79    6.50
  -8   5   0   32.58   18.84
  -8   5   0   31.32    4.30
  -8   5   0   30.01    8.20
  -8   5   0   33.82    5.59
   7  -5   0   49.50    6.81
   7  -5   0   45.60    5.95
  -7   5   0   43.81    7.40
  -7   5   0   53.52    6.14
  -7   5   0   41.71    7.44
  -7   5   0   48.12    4.80
  -7   5   0   47.01   15.30
   6  -5   0  154.59   10.09
   6  -5   0  126.13   19.80
   6  -5   0  158.51    9.74
  -6   5   0  155.46    8.51
  -6   5   0  157.28   10.81
  -6   5   0  169.68   11.60
   5  -5   0    4.22    8.23
   5  -5   0   15.14    3.22
  -5   5   0   21.33    2.65
  -5   5   0    8.53    3.91
  -5   5   0   16.82    2.87
  -5   5   0   15.44    3.69
  -5   5   0   19.38    8.17
   4  -5   0 1060.66   48.31
   4  -5   0 1049.63   48.49
   4  -5   0  977.03   54.05
  -4   5   0 1060.33   48.82
  -4   5   0 1069.04   48.01
  -4   5   0 1049.98   48.50
   3  -5   0  678.59   30.96
   3  -5   0  748.91   36.16
   3  -5   0  623.40   30.87
  -3   5   0  638.61   32.12
  -3   5   0  672.03   30.88
  -3   5   0  631.75   31.68
   2  -5   0  298.49   14.36
   2  -5   0  324.60   14.86
   2  -5   0  296.52   15.65
   2  -5   0  300.67   15.82
  -2   5   0  279.67   17.02
  -2   5   0  287.02   14.80
  -2   5   0  304.90   16.60
   1  -5   0  310.97   14.27
   1  -5   0  257.46   15.95
   1  -5   0  284.60   15.88
  -1   5   0  277.73   14.38
  -1   5   0  268.82   16.41
  -1   5   0  274.31   17.27
   0  -5   0   44.02    7.04
   0  -5   0   48.50    4.69
   0  -5   0   47.33    6.63
   0   5   0   55.32    7.87
   0   5   0   52.29    8.63
   0   5   0   54.04    5.14
  -1  -5   0  142.51   12.10
  -1  -5   0  154.76   12.73
  -1  -5   0  137.23    8.84
   1   5   0  138.61   14.85
   1   5   0  144.38    9.63
   1   5   0  157.36   12.97
  -2  -5   0   26.44    4.27
  -2  -5   0   25.39    7.86
  -2  -5   0   24.23    6.43
   2   5   0   11.78    8.53
   2   5   0   29.27    7.80
   2   5   0   27.50    4.73
  -3  -5   0   40.38    8.39
  -3  -5   0   37.19    9.17
  -3  -5   0   45.04    5.55
   3   5   0   24.87   11.09
   3   5   0   38.84    6.06
   3   5   0   48.59    9.33
  -4  -5   0    5.45    4.31
  -4  -5   0   13.65    8.28
  -4  -5   0    7.21    9.64
   4   5   0  -12.20   11.37
   4   5   0    0.69    8.74
  -5  -5   0   23.59    9.64
  -5  -5   0   -1.73   10.41
  -5  -5   0   12.42    5.42
  -5  -5   0   10.40    4.36
   5   5   0    9.01   10.93
   5   5   0   28.27   14.76
  -6  -5   0    3.78    5.64
  -6  -5   0    5.90   11.86
  -6  -5   0    1.66    6.11
   6   5   0   23.92   13.55
   6   5   0  -17.46   17.41
  -7  -5   0   28.74   14.45
   7   5   0   29.13   17.44
   7   5   0   30.36   21.61
  -8  -5   0   29.68   18.48
   8   5   0   41.69   31.82
   8   5   0   15.51   21.41
  12  -6   0    5.08   11.50
  11  -6   0  -13.03    6.98
  11  -6   0    7.35    8.87
 -11   6   0    0.56   14.88
  10  -6   0   78.61   10.94
  10  -6   0   88.06   10.79
 -10   6   0   84.80   15.25
   9  -6   0  115.93   10.70
   9  -6   0  122.71   12.25
  -9   6   0  126.18   15.97
  -9   6   0   70.30   22.90
  -9   6   0  123.73    8.45
   8  -6   0   24.04    5.83
   8  -6   0   26.28    5.06
  -8   6   0   26.41    7.79
  -8   6   0    9.98    4.13
  -8   6   0   21.81    7.01
  -8   6   0   21.41    3.42
  -8   6   0    9.08   15.02
   7  -6   0   24.16    4.76
   7  -6   0   33.05    4.53
   7  -6   0   27.94   16.88
  -7   6   0   32.13    6.22
  -7   6   0   20.97    3.03
  -7   6   0   28.90    6.93
  -7   6   0   33.16   13.10
  -7   6   0   23.73    4.63
   6  -6   0   65.95    6.09
   6  -6   0   76.35   15.59
  -6   6   0   67.54    7.31
  -6   6   0   60.49    8.23
  -6   6   0   68.89   12.74
  -6   6   0   77.07    7.85
   5  -6   0   45.38    4.88
   5  -6   0   44.96   11.73
   5  -6   0   54.37    5.28
  -5   6   0   54.15    4.15
  -5   6   0   51.96    6.09
  -5   6   0   52.00    5.18
   4  -6   0   52.20    4.80
   4  -6   0   70.60   11.61
   4  -6   0   60.88    4.79
  -4   6   0   64.11    6.36
  -4   6   0   51.27    6.93
  -4   6   0   65.66    4.57
   3  -6   0   64.33    6.10
   3  -6   0   70.62    4.88
   3  -6   0   70.41    5.78
   3  -6   0   78.47    5.20
  -3   6   0   58.43    8.43
  -3   6   0   59.71    7.30
  -3   6   0   72.09    5.03
   2  -6   0  110.65    6.80
   2  -6   0  101.03    5.81
   2  -6   0  119.35    8.55
   2  -6   0   98.06    8.71
  -2   6   0   91.94   10.24
  -2   6   0  116.39    7.03
  -2   6   0  108.27    9.74
   1  -6   0  211.30   13.99
   1  -6   0  234.44   14.68
   1  -6   0  222.58   11.90
  -1   6   0  232.66   16.49
  -1   6   0  178.61   14.87
  -1   6   0  238.76   12.43
   0  -6   0   17.43    4.34
   0  -6   0   19.58    6.26
   0  -6   0   17.13    5.41
   0   6   0   12.21    7.36
   0   6   0    7.96    6.57
   0   6   0   15.67    3.54
  -1  -6   0   74.82   10.17
  -1  -6   0   71.88    6.62
  -1  -6   0   71.64   10.57
   1   6   0   70.29   12.32
   1   6   0   78.68    7.72
   1   6   0   86.84   11.10
  -2  -6   0  147.83   10.34
  -2  -6   0  162.20   15.76
  -2  -6   0  142.92   14.23
   2   6   0  152.94   11.46
   2   6   0  155.80   15.91
   2   6   0  158.75   19.01
  -3  -6   0    9.94    9.42
  -3  -6   0   18.35    8.44
  -3  -6   0   14.17    4.77
   3   6   0   11.45   10.87
   3   6   0   21.87    5.81
   3   6   0   13.17    9.14
  -4  -6   0   60.84   13.01
  -4  -6   0   75.31   13.23
  -4  -6   0   57.37    7.49
   4   6   0   68.07   17.06
   4   6   0   97.67   14.22
  -5  -6   0   35.57    6.71
  -5  -6   0   39.31   13.00
   5   6   0   21.97   17.26
   5   6   0   40.60   14.13
  -6  -6   0    9.69   14.07
   6   6   0   12.65   21.45
   6   6   0    5.89   16.50
  -7  -6   0  -13.25   17.28
   7   6   0   17.02   25.77
  12  -7   0   10.92   11.54
  11  -7   0   19.27    8.14
  11  -7   0   11.94    8.52
 -11   7   0  -18.04   12.83
  10  -7   0  250.16   18.34
  10  -7   0  282.83   18.22
 -10   7   0  260.73   14.40
 -10   7   0  246.25   23.07
   9  -7   0   24.69    6.68
   9  -7   0   46.90    7.02
  -9   7   0   34.76    8.78
  -9   7   0  -25.27   18.19
  -9   7   0   24.21    9.67
  -9   7   0   30.26    5.62
   8  -7   0   64.15    7.84
   8  -7   0   64.45   21.03
  -8   7   0   70.80    8.13
  -8   7   0   68.76    5.62
  -8   7   0   71.77   11.17
  -8   7   0  100.04   19.53
  -8   7   0   82.32    9.90
   7  -7   0  179.51   11.86
   7  -7   0  170.86   27.15
  -7   7   0  232.23   24.35
  -7   7   0  197.14   12.19
  -7   7   0  200.18   13.50
  -7   7   0  182.16   14.45
  -7   7   0  198.83   10.45
   6  -7   0   30.16    4.57
   6  -7   0   17.26   12.01
   6  -7   0   33.92    4.53
  -6   7   0   38.73    3.91
   5  -7   0  122.38    7.95
   5  -7   0  118.40   17.49
   5  -7   0  122.36    8.06
  -5   7   0  119.68    8.96
  -5   7   0  123.45    7.29
   4  -7   0   42.05    4.60
   4  -7   0   37.97    9.67
   4  -7   0   40.47    4.45
  -4   7   0   53.73    4.39
  -4   7   0   42.24    7.00
  -4   7   0   47.71    7.28
   3  -7   0  396.70   20.91
   3  -7   0  387.40   20.98
   3  -7   0  414.26   20.17
   3  -7   0  402.15   19.62
  -3   7   0  431.03   22.89
  -3   7   0  430.24   20.38
  -3   7   0  391.46   23.60
   2  -7   0  307.78   17.80
   2  -7   0  301.21   17.78
   2  -7   0  319.98   15.92
  -2   7   0  330.38   19.38
  -2   7   0  285.56   16.06
  -2   7   0  297.90   20.24
   1  -7   0  187.75   10.71
   1  -7   0  189.62   13.44
   1  -7   0  170.98   14.00
  -1   7   0  179.46   11.16
  -1   7   0  169.27   15.22
  -1   7   0  172.38   16.45
   0  -7   0  179.99   14.69
   0  -7   0  189.15   11.71
   0  -7   0  186.07   15.95
   0   7   0  211.06   18.70
   0   7   0  214.14   12.75
   0   7   0  226.86   17.47
  -1  -7   0   44.33    9.67
  -1  -7   0   53.46    9.56
  -1  -7   0   58.30    6.69
   1   7   0   47.58   10.40
   1   7   0   57.25    7.34
   1   7   0   23.77   10.69
  -2  -7   0   37.05    5.72
  -2  -7   0   30.60   10.03
  -2  -7   0   52.35   10.38
   2   7   0   57.27   11.93
   2   7   0   32.56   12.78
   2   7   0   39.19    7.07
  -3  -7   0   19.13    5.84
  -3  -7   0   16.17   10.15
   3   7   0   22.83    7.44
   3   7   0   23.84   12.06
   3   7   0    5.58   14.42
  -4  -7   0   10.32   13.10
  -4  -7   0    7.87    6.20
   4   7   0    4.04   13.04
   4   7   0   -7.11   16.44
  -5  -7   0   70.21   16.66
   5   7   0   70.96   22.66
  -6  -7   0   13.36   17.83
   6   7   0   21.76   23.99
  12  -8   0    5.05   10.30
  12  -8   0   25.64    8.90
  11  -8   0   16.41    9.10
  11  -8   0   17.12    9.07
 -11   8   0   28.71   12.48
  10  -8   0   28.98   10.88
 -10   8   0   27.01   10.19
 -10   8   0   19.05   10.73
   9  -8   0  130.10   30.56
   9  -8   0  175.02   12.94
  -9   8   0  173.61   10.04
  -9   8   0  162.74   16.33
  -9   8   0  173.10   15.65
   8  -8   0  164.24   11.86
   8  -8   0  186.56   28.19
  -8   8   0  155.34   14.88
  -8   8   0  182.50   25.43
  -8   8   0  180.70    9.85
  -8   8   0  159.88   13.81
   7  -8   0   -0.58    3.43
   7  -8   0   19.39   15.34
  -7   8   0   12.26    6.61
  -7   8   0    6.59    2.74
  -7   8   0    5.83    5.30
   6  -8   0   18.31    3.68
   6  -8   0   17.65   12.28
   6  -8   0   12.09    3.83
  -6   8   0   17.67    3.10
  -6   8   0   11.34    4.89
   5  -8   0   -0.33    9.57
   5  -8   0    2.82    2.74
   5  -8   0    2.11    2.98
  -5   8   0   -3.59    6.10
  -5   8   0    6.50    2.47
  -5   8   0   -5.25    3.80
   4  -8   0  348.45   17.32
   4  -8   0  330.77   17.63
  -4   8   0  346.00   20.35
  -4   8   0  363.40   17.78
  -4   8   0  326.14   21.54
   3  -8   0   37.06    6.01
   3  -8   0   38.47    4.04
   3  -8   0   42.70    5.21
   3  -8   0   36.59    6.46
  -3   8   0   39.49    9.38
  -3   8   0   37.49    5.24
  -3   8   0   32.98    8.60
   2  -8   0   99.79   10.64
   2  -8   0  113.73   11.21
   2  -8   0  119.82    8.17
  -2   8   0  110.05   14.45
  -2   8   0  121.06    8.57
  -2   8   0   79.35   11.20
   1  -8   0  185.50   15.83
   1  -8   0  199.75   12.03
   1  -8   0  207.48   15.24
  -1   8   0  231.54   19.68
  -1   8   0  202.38   12.69
  -1   8   0  173.33   18.25
   0  -8   0   -7.15    7.30
   0  -8   0    7.50    3.78
   0  -8   0   -5.27    6.17
   0   8   0   -4.89    8.44
   0   8   0   -1.45    3.86
   0   8   0    0.92    9.18
  -1  -8   0   82.48   12.50
  -1  -8   0  100.09   13.69
  -1  -8   0   70.64    8.36
   1   8   0   87.27   13.79
   1   8   0   97.81   16.17
   1   8   0   84.42   10.31
  -2  -8   0   76.84   12.92
  -2  -8   0   81.48   15.04
  -2  -8   0   82.27    8.70
   2   8   0   92.28   15.35
   2   8   0   58.52   15.53
   2   8   0  114.16   12.02
  -3  -8   0   26.37    6.79
  -3  -8   0   36.01   12.16
   3   8   0   33.11   18.43
   3   8   0    5.85   12.95
  -4  -8   0   56.53   15.47
   4   8   0   43.73   20.83
   4   8   0   48.84   17.90
  -5  -8   0   23.89   18.11
   5   8   0   15.04   24.32
  12  -9   0   22.79    9.94
  11  -9   0   26.59    8.92
  10  -9   0   40.81   31.67
 -10   9   0   40.49    4.92
 -10   9   0   40.50   11.49
 -10   9   0   47.72   10.45
   9  -9   0   52.26   28.10
   9  -9   0   93.99   10.22
  -9   9   0   81.55    7.01
  -9   9   0  102.77   14.86
  -9   9   0   68.48   10.75
   8  -9   0   45.62   22.35
   8  -9   0   72.23    8.84
  -8   9   0   82.14   12.57
  -8   9   0   69.55    9.30
  -8   9   0   74.24    6.40
   7  -9   0   74.25   20.39
   7  -9   0   42.05    6.30
   7  -9   0   55.28    6.57
  -7   9   0   53.43    7.88
  -7   9   0   45.58    5.49
   6  -9   0   85.95   17.99
   6  -9   0   72.36    7.55
  -6   9   0   82.43    6.67
  -6   9   0   74.92   10.52
  -6   9   0   83.07    9.26
  -6   9   0   96.10   13.61
   5  -9   0   14.77   11.04
   5  -9   0   -0.66    3.30
   5  -9   0   -1.97    3.67
  -5   9   0    6.43    6.62
  -5   9   0    2.24    3.08
  -5   9   0   11.59    8.35
   4  -9   0  123.82    7.83
   4  -9   0  116.88    8.82
   4  -9   0  119.47    9.39
  -4   9   0  128.86   15.83
  -4   9   0  123.43   13.48
  -4   9   0  108.35    8.49
   3  -9   0  191.32   11.37
   3  -9   0  178.61   13.31
   3  -9   0  165.46   13.41
  -3   9   0  194.94   16.73
  -3   9   0  184.79   18.73
  -3   9   0  162.88   11.54
   2  -9   0  138.01    9.97
   2  -9   0  138.16   14.01
   2  -9   0  126.29   12.86
  -2   9   0  141.08   10.54
  -2   9   0  179.65   17.60
  -2   9   0  134.43   18.36
   1  -9   0   24.98    8.63
   1  -9   0   25.66    8.69
   1  -9   0   23.38    4.90
  -1   9   0   19.67   11.19
  -1   9   0   30.58    5.86
  -1   9   0   48.33   11.28
   0  -9   0  119.44    9.94
   0  -9   0  125.61   15.85
   0  -9   0  114.68   15.80
   0   9   0  141.28   18.64
   0   9   0  129.39   11.62
   0   9   0   81.93   15.98
  -1  -9   0   68.52   12.22
  -1  -9   0   49.39   11.32
   1   9   0   39.99    8.37
   1   9   0   21.42   13.82
  -2  -9   0   40.92   12.24
   2   9   0   36.31    8.99
   2   9   0   43.32   17.69
  -3  -9   0    7.20   12.55
   3   9   0    0.98    9.73
   3   9   0   10.65   18.39
  -4  -9   0    0.32   15.20
   4   9   0   11.21   22.94
  12 -10   0   22.07   10.06
  11 -10   0   15.38    9.22
  10 -10   0    4.14   30.27
  10 -10   0   -5.20    7.25
 -10  10   0   -1.42    9.94
 -10  10   0    9.96   10.53
   9 -10   0   16.93    6.32
   9 -10   0  -13.85   31.14
  -9  10   0   -4.03    9.38
   8 -10   0   11.63   22.74
   8 -10   0   14.47    5.29
  -8  10   0   12.63    3.70
  -8  10   0   19.72    7.26
   7 -10   0   13.72    5.02
   7 -10   0    6.25    5.32
   7 -10   0   13.86   15.66
  -7  10   0   10.10    6.73
  -7  10   0    8.71    3.57
  -7  10   0   -4.03    9.09
  -7  10   0   10.10    7.64
   6 -10   0  127.63   10.33
   6 -10   0  119.85    9.75
   6 -10   0  124.41   20.54
  -6  10   0  119.40   17.02
  -6  10   0  127.23    9.20
  -6  10   0  111.93   16.61
   5 -10   0   44.72    5.98
   5 -10   0   52.09    6.65
   5 -10   0   46.81   13.74
  -5  10   0   43.92    5.67
  -5  10   0   42.69    9.99
  -5  10   0   29.89   10.98
   4 -10   0   34.90    6.55
   4 -10   0   30.20    7.06
   4 -10   0   36.04    5.91
   4 -10   0   39.87    4.68
  -4  10   0   35.78    5.58
  -4  10   0   30.45    9.74
  -4  10   0   40.05   11.40
   3 -10   0   49.01    8.37
   3 -10   0    8.54    4.80
   3 -10   0   30.65    7.83
  -3  10   0   27.34   10.64
  -3  10   0   19.45    5.22
  -3  10   0    3.63   10.38
   2 -10   0    8.85    5.08
   2 -10   0    9.64    7.86
   2 -10   0    8.97    8.67
  -2  10   0   14.69    5.75
  -2  10   0    8.45   12.49
  -2  10   0    7.99   11.24
   1 -10   0    2.77    9.65
   1 -10   0    5.74    4.90
   1 -10   0   15.94    8.93
  -1  10   0   -7.86   11.59
  -1  10   0    7.80    5.97
  -1  10   0   10.43   13.38
   0 -10   0   70.44   12.65
   0 -10   0   74.90   13.40
   0  10   0   55.00    8.93
   0  10   0   54.12   15.51
  -1 -10   0    4.65   11.87
   1  10   0    5.08    8.83
   1  10   0   14.31   17.43
  -2 -10   0   27.48   13.62
   2  10   0   -0.30   18.38
   2  10   0   -5.22    8.93
  -3 -10   0   -2.55   15.93
   3  10   0    5.78   21.30
  12 -11   0   19.32   10.43
  11 -11   0   13.01    9.20
  11 -11   0   66.93   42.34
 -11  11   0   25.69    5.41
  10 -11   0   44.82   35.99
  10 -11   0   31.18    8.35
 -10  11   0   10.49   11.20
 -10  11   0   15.43    4.99
   9 -11   0   38.91    7.59
   9 -11   0   58.59   32.14
  -9  11   0   23.02    9.73
  -9  11   0   42.41    5.46
   8 -11   0   26.99   29.01
   8 -11   0   19.46    6.23
   8 -11   0   11.61    6.87
  -8  11   0   13.01    4.60
  -8  11   0   21.23    8.30
   7 -11   0   50.29    7.53
   7 -11   0   43.07   18.53
   7 -11   0   48.09    7.23
  -7  11   0   55.37    7.57
  -7  11   0   27.11   12.29
  -7  11   0   43.41    7.86
  -7  11   0   52.15   11.25
   6 -11   0   31.62    6.15
   6 -11   0   13.89   15.34
   6 -11   0   23.26    5.27
  -6  11   0    6.79   12.69
  -6  11   0   16.80   10.14
  -6  11   0   13.90    4.81
   5 -11   0   19.39    4.94
   5 -11   0   15.69    5.19
  -5  11   0   20.02    5.32
  -5  11   0   11.67   10.77
  -5  11   0   25.68   12.54
   4 -11   0   94.40   11.51
   4 -11   0   67.36    9.46
   4 -11   0   48.89    6.91
  -4  11   0   73.13    9.21
  -4  11   0   67.74   14.81
  -4  11   0   43.33   12.94
   3 -11   0   42.34    9.73
   3 -11   0   18.01    5.67
   3 -11   0   16.54    9.01
  -3  11   0   17.52    5.95
  -3  11   0   23.17   13.71
  -3  11   0   11.60   13.69
   2 -11   0   -0.98    8.63
   2 -11   0   29.24   10.24
  -2  11   0    1.74   13.26
  -2  11   0    7.54    5.68
  -2  11   0   -6.62   13.81
   1 -11   0   -1.46   11.06
   1 -11   0   11.54   10.89
  -1  11   0    0.29    7.04
  -1  11   0   12.51   14.88
  -1  11   0   -1.64   12.97
   0 -11   0   15.02   11.75
   0  11   0   31.42   18.27
   0  11   0   13.64    8.41
  -1 -11   0   20.10   14.56
   1  11   0    6.42   18.90
   1  11   0    0.28    8.47
  -2 -11   0   10.62   16.26
   2  11   0    5.17   10.40
   2  11   0   26.36   23.18
  11 -12   0   47.72   42.80
  10 -12   0   51.08   10.28
  10 -12   0   19.80   37.77
 -10  12   0   34.41   11.03
 -10  12   0   35.35    6.44
   9 -12   0   -9.12   31.86
   9 -12   0   38.23    8.55
  -9  12   0   19.04    5.85
  -9  12   0   40.67   10.84
   8 -12   0   22.77    8.54
   8 -12   0   35.53    7.41
   8 -12   0   18.94   22.23
  -8  12   0   54.36   15.47
  -8  12   0   25.03    9.90
  -8  12   0   30.26    6.00
  -8  12   0   24.53   12.13
   7 -12   0   23.25    7.31
   7 -12   0   26.27    6.69
   7 -12   0   -3.41   17.67
  -7  12   0   16.80    5.52
  -7  12   0   14.07   11.30
  -7  12   0   14.10    8.27
  -7  12   0   -0.59   14.44
   6 -12   0   22.63   18.07
   6 -12   0   26.53    6.02
   6 -12   0   21.32    6.42
  -6  12   0  -24.74   13.94
  -6  12   0   23.01   12.03
  -6  12   0   19.76    5.91
   5 -12   0   23.44    5.95
   5 -12   0   11.01    6.34
  -5  12   0   27.95   14.04
  -5  12   0   18.34    6.51
  -5  12   0   -2.51   14.56
   4 -12   0   -0.56    8.02
   4 -12   0   23.19    9.01
   4 -12   0    3.25    6.38
  -4  12   0  -16.56   12.91
  -4  12   0   -4.60   14.05
   3 -12   0   48.46   11.32
   3 -12   0   21.87   10.76
  -3  12   0   30.82   11.12
  -3  12   0   20.66   15.06
   2 -12   0   31.61   12.57
   2 -12   0   23.16   11.27
  -2  12   0    5.34    7.52
  -2  12   0    4.22   17.20
   1 -12   0   12.28   12.66
  -1  12   0    5.34   18.54
  -1  12   0   22.22    9.88
   0 -12   0   21.32   14.91
   0  12   0   12.64   10.19
   0  12   0  -33.45   18.72
  -1 -12   0   30.03   17.63
   1  12   0   11.93   22.60
   1  12   0   36.86   12.89
  11 -13   0    1.39   10.90
  11 -13   0   27.27   48.58
 -11  13   0   21.05    7.23
  10 -13   0   14.63    9.96
  10 -13   0   -0.99   40.12
 -10  13   0   25.27    7.26
   9 -13   0  109.44   39.33
   9 -13   0   28.24   10.81
   9 -13   0   43.31   10.58
  -9  13   0   18.35   11.88
  -9  13   0   31.61    7.15
  -9  13   0   52.57   21.03
  -9  13   0   27.32   14.99
   8 -13   0    3.27    8.70
   8 -13   0    1.07   23.36
   8 -13   0    6.67    7.45
  -8  13   0   -7.87    9.86
  -8  13   0   12.99    6.17
  -8  13   0    8.16   14.56
  -8  13   0   13.57   18.17
   7 -13   0   57.61   22.96
   7 -13   0   26.36    8.39
   7 -13   0   20.81    7.71
  -7  13   0    3.85    7.03
  -7  13   0   29.42   14.92
  -7  13   0   24.28   18.76
  -7  13   0   17.63    9.15
   6 -13   0    6.60    7.38
   6 -13   0   13.05   20.79
   6 -13   0   16.01    6.92
  -6  13   0   17.12   17.79
  -6  13   0   13.31    7.21
  -6  13   0   39.39   16.12
  -5  13   0   21.92    7.94
  -5  13   0  -15.47   17.44
  -5  13   0   12.78   16.86
   4 -13   0   22.59   10.93
   4 -13   0   34.35   11.06
  -4  13   0   34.96    8.73
  -4  13   0   30.84   18.80
   3 -13   0   24.42   13.07
   3 -13   0   40.29   12.64
  -3  13   0   41.19    9.82
  -3  13   0    7.91   19.68
   2 -13   0    1.43   13.56
   2 -13   0   25.67   20.90
  -2  13   0    0.18   20.70
  -2  13   0   -7.49    9.60
   1 -13   0    7.06   15.25
  -1  13   0   -3.99   22.40
  -1  13   0    6.85   10.93
  10 -14   0   36.58   45.40
  10 -14   0   20.34   11.50
 -10  14   0   -2.92    7.86
 -10  14   0   20.17   17.68
 -10  14   0  -31.58   23.55
   9 -14   0   87.23   43.23
   9 -14   0   22.04   11.53
   9 -14   0   44.20   13.02
  -9  14   0  -10.67   17.84
  -9  14   0   -4.70   22.58
  -9  14   0    8.31    7.87
   8 -14   0   53.88   10.24
   8 -14   0   82.08   31.52
  -8  14   0   35.58   22.02
  -8  14   0   91.70   19.79
  -8  14   0   64.47   12.17
   7 -14   0   42.41    9.11
   7 -14   0   29.96   24.84
  -7  14   0   12.74   11.11
  -7  14   0   36.47    8.99
  -7  14   0   32.59   18.67
  -7  14   0   27.95   22.13
   6 -14   0    3.71   24.81
  -6  14   0    5.65    7.92
  -6  14   0  -19.95   19.74
   5 -14   0   34.58   11.31
   5 -14   0   40.00   11.65
  -5  14   0    2.16   20.95
  -5  14   0   30.10    9.63
   4 -14   0   29.59   13.09
   4 -14   0   48.92   13.87
  -4  14   0   -8.62   20.78
  -4  14   0   29.36   10.23
   3 -14   0   36.23   15.62
  -3  14   0   38.16   12.00
  -3  14   0  -16.39   23.51
  -5  15  -1   -0.70   10.48
  -6  15  -1   26.49   11.13
  -6  15  -1   14.73   25.94
   6 -15   1   45.22    9.57
   6 -15   1   17.34   30.33
  -7  15  -1   -9.19   12.16
  -7  15  -1   -1.31   10.04
  -7  15  -1   62.56   26.53
   7 -15   1   39.30   29.98
   7 -15   1   25.08    9.97
  -2  14  -1  -18.00   23.77
  -2  14  -1   26.38   12.02
   2 -14   1   29.94   16.20
  -3  14  -1   25.47   10.82
  -3  14  -1   20.14   22.06
   3 -14   1   40.96   14.04
  -4  14  -1    7.09   21.74
  -4  14  -1   18.16    9.66
   4 -14   1   13.66   12.00
  -5  14  -1    4.11    8.55
  -5  14  -1   15.96   21.02
   5 -14   1   26.50    9.93
   5 -14   1   19.11   10.72
  -6  14  -1   35.01   16.92
  -6  14  -1   13.97   22.49
  -6  14  -1   33.37    9.43
   6 -14   1   52.12    8.49
   6 -14   1   48.61   24.77
  -7  14  -1   17.47   11.51
  -7  14  -1   21.88   18.50
  -7  14  -1   -9.01   20.37
  -7  14  -1   20.59    8.51
   7 -14   1   16.15    9.54
   7 -14   1   -6.70   23.02
   7 -14   1   16.00    7.89
  -8  14  -1   46.53   12.61
  -8  14  -1   34.63   22.37
  -8  14  -1    3.90   17.48
  -8  14  -1   47.75    9.28
   8 -14   1   42.81    9.49
   8 -14   1   63.78   11.63
   8 -14   1   73.50   31.03
  -9  14  -1   33.84    9.17
  -9  14  -1   19.73   23.28
  -9  14  -1   34.86   18.41
  -9  14  -1   26.97   11.82
   9 -14   1   68.28   12.41
   9 -14   1   47.56   10.64
   9 -14   1   93.33   43.14
 -10  14  -1   33.43   24.37
 -10  14  -1   18.63    8.62
  10 -14   1   43.13   46.79
  10 -14   1   23.15   11.37
   0  13  -1   -3.66   11.13
   0  13  -1   25.99   23.04
   0 -13   1    9.70   15.77
  -1  13  -1  118.61   26.06
   1 -13   1    6.06   13.99
  -2  13  -1    5.29    8.92
  -2  13  -1   29.49   19.97
   2 -13   1    4.06   12.03
  -3  13  -1    9.36    8.30
  -3  13  -1   -8.96   19.52
   3 -13   1  -12.28   12.04
   3 -13   1   15.85   11.36
  -4  13  -1   24.72    7.89
  -4  13  -1   39.14   18.26
  -4  13  -1   18.23   15.24
   4 -13   1   34.32   10.31
   4 -13   1   27.89   11.26
  -5  13  -1   28.54   15.88
  -5  13  -1   27.70    7.98
  -5  13  -1   20.46   17.76
   5 -13   1   36.96    6.91
   5 -13   1   12.64    6.93
  -6  13  -1   64.01    8.90
  -6  13  -1   86.47   16.69
  -6  13  -1   28.17   18.97
   6 -13   1   74.99    9.49
   6 -13   1   50.38   20.22
   6 -13   1   76.21    8.91
  -7  13  -1   62.75   10.76
  -7  13  -1   64.82    8.85
  -7  13  -1   53.75   16.02
  -7  13  -1   54.71   18.79
   7 -13   1   84.62   22.86
   7 -13   1   64.60    9.75
   7 -13   1   66.47    9.01
  -8  13  -1   11.86   14.27
  -8  13  -1    3.94   10.15
  -8  13  -1   11.30   18.82
  -8  13  -1   -3.02    6.35
   8 -13   1  -28.52   22.39
   8 -13   1    7.00    8.44
   8 -13   1    3.80    7.74
  -9  13  -1   53.20   14.92
  -9  13  -1   24.30   12.35
  -9  13  -1   43.48   20.61
  -9  13  -1   26.62    7.00
   9 -13   1   34.74   10.19
   9 -13   1    8.32   34.91
 -10  13  -1   10.39    6.85
  10 -13   1   10.93    9.59
  10 -13   1  -20.07   40.78
  11 -13   1   84.95   50.87
   1  12  -1    5.66   11.42
   1  12  -1   -8.49   21.61
  -1 -12   1    7.63   15.72
   0  12  -1   27.48   19.49
   0  12  -1   26.54   11.10
   0 -12   1   22.69   12.87
  -1  12  -1   49.96   21.44
  -1  12  -1   44.53   10.66
   1 -12   1   58.82   13.06
  -2  12  -1   18.23   16.54
  -2  12  -1   -3.77    7.08
  -2  12  -1  -26.27   13.53
   2 -12   1   -3.20   11.78
   2 -12   1    0.03   10.40
  -3  12  -1   16.54   16.17
  -3  12  -1   46.69    8.33
  -3  12  -1   45.12   16.13
   3 -12   1   57.99   11.94
   3 -12   1   54.36   10.14
  -4  12  -1   43.29   13.95
  -4  12  -1   42.46    7.66
  -4  12  -1   18.33   15.16
   4 -12   1   33.43    8.89
   4 -12   1   46.61    6.09
   4 -12   1   36.65    9.66
   4 -12   1   24.51    6.22
  -5  12  -1   25.20    6.30
  -5  12  -1   27.10   15.31
  -5  12  -1   12.22   13.05
   5 -12   1   21.19    5.95
   5 -12   1   23.27    5.67
  -6  12  -1    5.78    5.74
  -6  12  -1   -7.27   15.44
  -6  12  -1   13.63    7.39
  -6  12  -1   13.78   11.99
   6 -12   1    1.83   27.39
   6 -12   1   13.28    5.82
   6 -12   1   13.34    6.02
  -7  12  -1   20.74   14.98
  -7  12  -1   28.46    6.16
  -7  12  -1   24.21    7.95
  -7  12  -1    7.59   11.35
   7 -12   1   20.82    6.77
   7 -12   1   -3.78   18.51
   7 -12   1   19.05    6.89
  -8  12  -1   31.06   16.55
  -8  12  -1   37.44    6.20
  -8  12  -1   37.01   12.45
  -8  12  -1   42.77    9.43
   8 -12   1   54.67    8.52
   8 -12   1   33.93    8.49
   8 -12   1   51.91   30.29
  -9  12  -1   18.20   11.47
  -9  12  -1   23.85    5.76
   9 -12   1    2.51    7.39
   9 -12   1    0.82   30.80
 -10  12  -1   35.43   12.63
 -10  12  -1   18.47    5.87
  10 -12   1   12.02    8.25
  10 -12   1   51.19   39.59
  11 -12   1   91.36   49.48
  11 -12   1   55.88   11.70
   2  11  -1   -8.20   20.33
   2  11  -1   43.34   12.59
  -2 -11   1   11.77   15.29
   1  11  -1   15.75   17.93
   1  11  -1   41.81   10.26
  -1 -11   1   38.60   14.11
   0  11  -1   11.49    8.54
   0  11  -1  -15.58   15.83
   0 -11   1   -8.70   10.94
  -1  11  -1   21.04   22.69
  -1  11  -1   47.35   15.81
  -1  11  -1   28.70    8.17
   1 -11   1   51.37   12.38
   1 -11   1   48.92   11.59
  -2  11  -1   15.61    6.40
  -2  11  -1   64.65   17.39
  -2  11  -1   17.94   13.35
   2 -11   1   19.99   10.18
   2 -11   1   -2.39    8.14
   2 -11   1   14.29    5.29
  -3  11  -1   14.06   11.97
  -3  11  -1   34.09    6.42
  -3  11  -1    5.17   14.26
   3 -11   1    6.94    8.91
   3 -11   1   29.14    8.22
   3 -11   1   13.10    5.66
  -4  11  -1   24.36   10.99
  -4  11  -1   38.13   14.45
  -4  11  -1   23.44    5.69
   4 -11   1   39.35    7.21
   4 -11   1   23.60    5.89
   4 -11   1   44.03    5.44
  -5  11  -1   43.40    6.76
  -5  11  -1    6.58   12.39
  -5  11  -1   63.82   12.12
   5 -11   1   52.77    6.37
   5 -11   1   42.17    6.28
   5 -11   1   68.96   16.46
  -6  11  -1  207.03   13.26
  -6  11  -1  209.12   19.29
  -6  11  -1  200.43   14.89
   6 -11   1  195.25   27.88
   6 -11   1  224.69   13.79
   6 -11   1  197.90   13.41
  -7  11  -1   36.95    8.10
  -7  11  -1   55.35    6.41
  -7  11  -1   55.53   10.97
   7 -11   1   49.38    6.98
   7 -11   1   51.84    6.99
   7 -11   1   17.68   17.30
  -8  11  -1  104.31    8.77
  -8  11  -1   79.54   15.25
  -8  11  -1   92.68   13.17
   8 -11   1   82.11   10.83
   8 -11   1  114.00   11.94
  -9  11  -1   39.87   10.35
  -9  11  -1   45.27    5.62
  -9  11  -1   35.30   10.51
   9 -11   1   49.84    8.70
   9 -11   1   82.52   34.11
 -10  11  -1   38.39   13.43
  10 -11   1   57.68   37.11
  10 -11   1   42.03    8.40
  11 -11   1  150.48   49.94
  12 -11   1   20.54   11.41
   4  10  -1   -7.33   24.62
  -4 -10   1  -38.37   17.10
   3  10  -1  -16.19   19.96
  -3 -10   1    4.89   14.61
   2  10  -1   -6.61    8.32
   2  10  -1   -4.72   17.30
  -2 -10   1   -5.31   12.32
   1  10  -1   36.71   17.54
   1  10  -1   24.48    8.00
  -1 -10   1   20.58   15.02
   0  10  -1  125.38   13.46
   0 -10   1  112.44   15.86
   0 -10   1  128.87   16.87
  -1  10  -1   52.22   16.10
  -1  10  -1  106.36   15.80
  -1  10  -1   93.75   10.78
   1 -10   1   78.00   11.61
   1 -10   1  103.76   14.12
   1 -10   1  116.99    9.68
  -2  10  -1   35.45   11.56
  -2  10  -1   45.77    6.90
  -2  10  -1   22.89   12.45
   2 -10   1   52.76    9.02
   2 -10   1   38.01    6.10
   2 -10   1   50.79   10.68
  -3  10  -1   69.20   12.21
  -3  10  -1   59.53    7.40
   3 -10   1   78.27   10.45
   3 -10   1   58.56    7.88
   3 -10   1   72.17   10.29
  -4  10  -1  123.79    9.83
  -4  10  -1  135.26   15.49
   4 -10   1  121.45    9.52
   4 -10   1  132.43   10.45
   4 -10   1  111.62   11.83
   4 -10   1  137.05    9.10
  -5  10  -1   25.21    4.73
  -5  10  -1   12.21   11.32
  -5  10  -1   27.46    8.95
   5 -10   1   21.32   13.37
   5 -10   1   27.19    5.09
   5 -10   1   30.32    4.86
  -6  10  -1   39.96   13.05
  -6  10  -1   16.49   11.63
  -6  10  -1   54.43    7.39
  -6  10  -1   48.71    6.46
   6 -10   1   55.36   15.48
   6 -10   1   62.99    6.75
   6 -10   1   48.30    6.27
  -7  10  -1   21.79    6.94
  -7  10  -1   28.81    4.63
  -7  10  -1    2.37   10.67
  -7  10  -1   33.36    7.61
   7 -10   1   27.30   19.15
   7 -10   1   22.12    6.90
   7 -10   1   22.22    5.55
  -8  10  -1   48.69    6.10
  -8  10  -1   56.05    9.22
   8 -10   1   60.28    7.82
   8 -10   1   55.95   23.35
  -9  10  -1   45.55   10.60
  -9  10  -1   70.90   12.66
   9 -10   1   65.67    8.89
 -10  10  -1   62.40   13.85
 -10  10  -1   83.81   13.94
  10 -10   1   93.01   37.60
  10 -10   1   80.11   10.15
  11 -10   1    0.96    7.87
  12 -10   1   14.47   11.05
   5   9  -1   41.35   26.49
  -5  -9   1   -3.02   16.71
   4   9  -1   21.27   22.35
  -4  -9   1   44.74   15.31
   3   9  -1    1.86   18.70
  -3  -9   1   -3.36   11.62
   2   9  -1   92.71   15.57
   2   9  -1   65.03   19.47
   1   9  -1  194.22   15.40
   1   9  -1  168.52   25.10
  -1  -9   1  175.90   20.75
  -1  -9   1  224.29   19.02
   0   9  -1  347.16   25.21
   0   9  -1  304.63   19.68
   0  -9   1  306.37   18.04
   0  -9   1  332.65   24.63
   0  -9   1  349.32   22.51
  -1   9  -1   49.66    6.63
  -1   9  -1   33.07   11.50
  -1   9  -1   25.09    9.72
   1  -9   1   37.69    8.48
   1  -9   1   44.31   10.55
   1  -9   1   33.03    5.59
  -2   9  -1   87.31    8.34
  -2   9  -1   50.81   11.85
  -2   9  -1   92.76   12.23
   2  -9   1   79.72   10.17
   2  -9   1   68.02    7.27
   2  -9   1   78.81   11.16
  -3   9  -1   21.69    4.44
  -3   9  -1   30.83    8.45
  -3   9  -1   12.15    9.83
   3  -9   1   16.39    5.48
   3  -9   1   22.45    3.45
   3  -9   1   27.39    6.86
   3  -9   1   19.35    4.33
  -4   9  -1    4.65    6.65
  -4   9  -1   -7.55    8.59
  -4   9  -1   12.89    3.78
   4  -9   1   13.96    3.49
   4  -9   1   10.47    3.61
   4  -9   1    4.48    4.68
   4  -9   1    7.81    3.46
  -5   9  -1   20.26    9.16
  -5   9  -1   43.44    8.05
  -5   9  -1   49.95    5.54
   5  -9   1   41.00    5.29
   5  -9   1   43.40    5.71
   5  -9   1   30.02   11.10
  -6   9  -1   50.39    7.55
  -6   9  -1   48.45    5.44
  -6   9  -1   45.64    6.90
  -6   9  -1   29.59   10.34
   6  -9   1   48.59    5.75
   6  -9   1   42.74   14.80
   6  -9   1   60.61    6.69
  -7   9  -1   32.62    6.65
  -7   9  -1   27.99    3.93
   7  -9   1   29.18    5.29
   7  -9   1   30.41    5.35
   7  -9   1   21.60   17.56
  -8   9  -1    0.47    8.26
  -8   9  -1   12.84    3.26
  -8   9  -1   20.97    7.28
   8  -9   1    5.69   21.25
   8  -9   1   16.25    5.81
  -9   9  -1    7.82    8.70
  -9   9  -1    5.06    8.79
   9  -9   1   -9.74   25.88
   9  -9   1   -0.82    5.39
 -10   9  -1   30.86   10.65
 -10   9  -1   37.43   11.62
  10  -9   1   19.60    6.64
  11  -9   1   28.98    8.21
  12  -9   1    6.73    9.30
   6   8  -1  -33.91   26.24
   5   8  -1   16.37   22.13
  -5  -8   1   22.82   15.03
   4   8  -1   43.44   19.67
  -4  -8   1   84.18   15.80
   3   8  -1   59.06   14.90
   3   8  -1   17.81   15.77
  -3  -8   1   12.57   10.54
  -3  -8   1   26.01    6.55
   2   8  -1   62.43    9.23
   2   8  -1   97.56   14.41
   2   8  -1   73.00   17.09
  -2  -8   1   71.24   11.92
  -2  -8   1   50.86   12.62
   1   8  -1    8.96    4.89
   1   8  -1   -4.14    9.62
   1   8  -1   17.03   12.28
  -1  -8   1    9.70    3.87
  -1  -8   1   15.21    9.54
  -1  -8   1   13.24    7.87
   0   8  -1   67.54   11.16
   0   8  -1   45.31   11.13
   0   8  -1   60.89    7.99
   0  -8   1   70.16    7.22
   0  -8   1   70.13    9.82
   0  -8   1   69.15   11.50
  -1   8  -1  120.76   14.37
  -1   8  -1  113.91   16.61
  -1   8  -1  127.25    9.51
   1  -8   1  119.83   14.15
   1  -8   1  119.82    8.67
   1  -8   1  117.38   11.49
  -2   8  -1   35.12    8.36
  -2   8  -1   18.10    8.77
  -2   8  -1   36.55    5.01
   2  -8   1   34.44    6.20
   2  -8   1   38.65    4.65
   2  -8   1   37.54    8.19
   2  -8   1   37.99    4.06
  -3   8  -1  969.01   45.16
  -3   8  -1  986.27   47.59
   3  -8   1  909.27   44.19
   3  -8   1 1003.25   44.78
   3  -8   1  954.79   45.45
   3  -8   1  890.14   46.04
  -4   8  -1   14.43    7.31
  -4   8  -1   33.05    4.28
  -4   8  -1   32.06    6.74
   4  -8   1   33.95    4.02
   4  -8   1   35.73    4.21
   4  -8   1   48.65   10.82
  -5   8  -1  424.27   20.27
  -5   8  -1  363.93   18.26
  -5   8  -1  350.46   19.30
   5  -8   1  348.83   18.72
   5  -8   1  341.33   27.28
   5  -8   1  360.17   18.38
  -6   8  -1  438.35   20.87
  -6   8  -1  414.97   23.49
   6  -8   1  419.50   21.43
   6  -8   1  439.85   34.54
   6  -8   1  431.11   21.92
  -7   8  -1   67.05    8.47
  -7   8  -1   57.85    4.99
   7  -8   1   54.16    6.88
   7  -8   1   72.45   18.71
  -8   8  -1  146.08   22.72
  -8   8  -1  135.18   13.23
  -8   8  -1  125.86   13.32
   8  -8   1  112.68   26.08
   8  -8   1  117.65   10.24
  -9   8  -1  107.58   14.90
  -9   8  -1   90.62   14.86
   9  -8   1  130.40   30.99
   9  -8   1  108.79   10.24
 -10   8  -1    3.31   10.64
  10  -8   1   10.02    7.90
  10  -8   1    2.18    5.84
 -11   8  -1   25.92   13.62
  11  -8   1   24.74    9.90
  11  -8   1   23.59    8.83
  12  -8   1   21.34   10.52
  12  -8   1   25.07   11.70
   6   7  -1   71.42   24.68
  -6  -7   1   62.78   17.21
   5   7  -1   16.53   14.32
   5   7  -1    7.37   18.42
  -5  -7   1    2.46    7.81
  -5  -7   1   14.27   12.09
   4   7  -1    4.46   15.48
   4   7  -1   13.63   13.32
  -4  -7   1   10.79    6.31
  -4  -7   1   10.06    9.54
   3   7  -1  128.88   18.92
   3   7  -1  129.07   19.22
   3   7  -1  125.02   12.50
  -3  -7   1  111.35   10.49
  -3  -7   1  126.65   15.77
   2   7  -1  256.37   21.01
   2   7  -1  254.57   24.29
   2   7  -1  269.53   16.81
  -2  -7   1  285.64   19.57
  -2  -7   1  251.74   21.06
  -2  -7   1  239.52   15.05
   1   7  -1   46.49   11.85
   1   7  -1   57.61    7.28
   1   7  -1   69.38   11.15
  -1  -7   1   75.54   11.12
  -1  -7   1   53.23    6.63
  -1  -7   1   56.03    9.11
   0   7  -1   92.59    8.06
   0   7  -1   61.24   11.31
   0   7  -1  113.25   12.75
   0  -7   1   89.14   12.88
   0  -7   1   86.52   10.01
   0  -7   1   89.83    7.22
  -1   7  -1  103.10    7.55
  -1   7  -1   64.17   10.82
   1  -7   1   99.99   11.52
   1  -7   1   71.89    7.58
   1  -7   1   92.85    9.39
  -2   7  -1  101.49   10.50
  -2   7  -1   91.33   11.54
  -2   7  -1   89.01    6.74
   2  -7   1   85.17   10.02
   2  -7   1   89.55    5.71
   2  -7   1   85.53    8.27
   2  -7   1   84.49    6.37
  -3   7  -1   81.13   10.51
  -3   7  -1   76.22    8.83
  -3   7  -1   81.91    5.96
   3  -7   1   85.68    5.92
   3  -7   1   73.57    8.17
   3  -7   1   77.62    6.63
   3  -7   1   76.08    5.61
  -4   7  -1   21.32    3.05
  -4   7  -1   20.96    3.69
  -4   7  -1    6.81    5.75
  -4   7  -1   30.32    4.97
   4  -7   1   21.48    3.12
   4  -7   1   20.72    3.36
   4  -7   1   25.74    9.03
  -5   7  -1  304.49   14.00
  -5   7  -1  274.93   15.29
   5  -7   1  278.74   14.29
   5  -7   1  244.02   23.02
   5  -7   1  267.76   14.73
  -6   7  -1  112.20    6.50
  -6   7  -1  102.74   10.02
   6  -7   1  107.07    7.87
   6  -7   1  104.67   18.00
  -7   7  -1  417.28   23.82
  -7   7  -1  452.54   32.63
  -7   7  -1  421.56   22.56
   7  -7   1  329.03   35.15
   7  -7   1  387.94   21.17
  -8   7  -1   55.47   17.82
  -8   7  -1   56.99    9.55
  -8   7  -1   48.96    8.76
   8  -7   1   40.52    5.96
   8  -7   1   74.46   23.18
   8  -7   1   38.89    6.44
  -9   7  -1   57.45   22.20
  -9   7  -1    3.28    8.53
   9  -7   1   13.69    6.72
   9  -7   1   22.88    5.73
 -10   7  -1   87.01   14.71
  10  -7   1   77.72   11.34
  10  -7   1   85.99   11.48
 -11   7  -1   16.90   14.63
  11  -7   1   12.77    9.40
  11  -7   1   27.21    8.71
  12  -7   1    2.55   12.08
  12  -7   1    5.45    9.13
   7   6  -1   11.08   19.28
  -7  -6   1   14.35    8.27
  -7  -6   1   15.91   16.18
   6   6  -1   44.89   15.27
   6   6  -1   79.55   21.23
  -6  -6   1   52.82    8.56
  -6  -6   1   69.82    8.55
  -6  -6   1   69.99   15.50
   5   6  -1   32.95   11.85
   5   6  -1   25.26   17.39
  -5  -6   1   21.31    4.89
  -5  -6   1   33.92   14.01
  -5  -6   1   15.14   10.62
  -5  -6   1   27.04    6.96
   4   6  -1   67.35   15.70
   4   6  -1   63.95   11.98
  -4  -6   1   53.07   12.76
  -4  -6   1   50.98    6.83
  -4  -6   1   46.77   11.19
   3   6  -1   46.53    7.40
   3   6  -1   11.98   12.69
   3   6  -1   73.20   11.47
  -3  -6   1   33.12    8.79
  -3  -6   1   71.27   12.02
  -3  -6   1   44.47    6.28
   2   6  -1   37.93    6.08
   2   6  -1   46.51    9.54
   2   6  -1   34.25   10.68
  -2  -6   1   44.94    6.12
  -2  -6   1   30.55    7.37
  -2  -6   1   42.09   10.13
   1   6  -1   81.94    7.75
   1   6  -1   54.46   10.92
   1   6  -1   94.10   12.01
  -1  -6   1   66.76    9.36
  -1  -6   1   83.45   10.95
  -1  -6   1   80.35    6.85
   0   6  -1  157.83   10.17
   0   6  -1  175.88   13.45
   0  -6   1  164.41    9.58
   0  -6   1  156.09   13.88
   0  -6   1  141.80   11.56
  -1   6  -1  802.21   41.46
  -1   6  -1  919.13   43.70
  -1   6  -1  819.56   44.91
   1  -6   1  904.98   43.67
   1  -6   1  896.97   41.14
   1  -6   1  923.82   42.70
  -2   6  -1   97.31    6.47
  -2   6  -1   87.82    8.66
  -2   6  -1  102.19   11.53
   2  -6   1   91.52    5.79
   2  -6   1   94.14    6.05
   2  -6   1   96.84    7.50
   2  -6   1   92.31    9.14
  -3   6  -1  743.66   36.28
  -3   6  -1  828.47   35.25
   3  -6   1  750.77   35.12
   3  -6   1  793.85   35.04
   3  -6   1  639.73   34.98
  -4   6  -1  334.50   17.40
  -4   6  -1  349.49   16.60
  -4   6  -1  340.14   17.47
   4  -6   1  349.72   16.69
   4  -6   1  316.42   23.35
   4  -6   1  353.55   17.20
  -5   6  -1  229.86   13.45
   5  -6   1  245.20   13.00
   5  -6   1  250.07   22.97
   5  -6   1  240.39   12.55
  -6   6  -1  477.31   24.19
  -6   6  -1  455.29   31.94
  -6   6  -1  452.25   21.85
  -6   6  -1  442.89   25.24
   6  -6   1  477.25   35.43
   6  -6   1  485.93   23.43
  -7   6  -1    3.77   13.29
  -7   6  -1   15.26    5.83
  -7   6  -1   13.32    5.94
   7  -6   1   11.27    4.71
   7  -6   1    4.24    3.20
   7  -6   1   45.90   15.68
  -8   6  -1   27.02   18.92
  -8   6  -1   54.85    9.47
   8  -6   1   53.59    7.58
   8  -6   1   61.72    7.57
  -9   6  -1   41.35   22.61
  -9   6  -1   44.88   10.56
   9  -6   1   67.53    8.59
   9  -6   1   47.02    8.32
 -10   6  -1   32.06   13.20
  10  -6   1   41.57    9.25
  10  -6   1   32.52    8.17
 -11   6  -1   11.89   16.54
  11  -6   1   24.28    8.42
  11  -6   1   43.26   10.32
  12  -6   1   20.85   12.43
  12  -6   1    2.20    9.80
   8   5  -1    3.86   14.11
   8   5  -1    7.98   23.81
   8   5  -1  -32.52   19.96
   8   5  -1    0.04   19.22
  -8  -5   1   23.99   10.00
  -8  -5   1   22.94   17.02
   7   5  -1   21.28   19.61
   7   5  -1   -4.97   15.35
  -7  -5   1    6.98    7.01
  -7  -5   1   19.67    6.83
  -7  -5   1    3.09   13.03
   6   5  -1   46.99   13.02
   6   5  -1   60.67   17.24
  -6  -5   1   25.27    7.07
  -6  -5   1   44.65   14.24
  -6  -5   1   54.89   13.93
   5   5  -1  128.94   18.00
   5   5  -1  137.21   20.71
  -5  -5   1  139.77   11.81
  -5  -5   1  126.85   16.66
  -5  -5   1  137.49    9.31
  -5  -5   1  130.62   19.07
   4   5  -1   90.51   15.65
   4   5  -1  104.13   14.60
  -4  -5   1   79.05   13.10
  -4  -5   1   90.14    9.08
  -4  -5   1   71.85    6.28
  -4  -5   1   74.63   11.20
   3   5  -1  130.68   14.06
   3   5  -1  114.55   15.56
  -3  -5   1  116.19   12.69
  -3  -5   1  100.13   13.32
  -3  -5   1  127.50    9.50
  -3  -5   1  117.66    7.17
   2   5  -1  178.71   11.93
   2   5  -1  174.68   17.91
   2   5  -1  202.02   17.39
  -2  -5   1  180.36   11.37
  -2  -5   1  195.26   15.66
  -2  -5   1  187.28   13.98
   1   5  -1   16.86    6.16
   1   5  -1   22.14    7.69
   1   5  -1   26.06    4.29
  -1  -5   1   27.26    7.12
  -1  -5   1   25.17    4.01
  -1  -5   1   24.73    5.91
   0   5  -1  254.68   14.00
   0   5  -1  263.26   16.10
   0  -5   1  264.88   16.81
   0  -5   1  255.99   15.29
   0  -5   1  266.60   13.63
  -1   5  -1  364.13   22.69
  -1   5  -1  402.23   19.62
  -1   5  -1  435.50   21.50
   1  -5   1  404.79   19.28
   1  -5   1  397.45   21.72
   1  -5   1  378.39   20.39
  -2   5  -1  280.88   13.43
  -2   5  -1  260.93   14.69
  -2   5  -1  263.90   16.37
   2  -5   1  263.94   13.89
   2  -5   1  272.84   15.07
   2  -5   1  264.09   13.19
  -3   5  -1  256.51   12.63
  -3   5  -1  227.77   12.80
  -3   5  -1  256.20   12.07
   3  -5   1  234.72   12.05
   3  -5   1  256.53   17.67
  -4   5  -1  126.35   13.43
  -4   5  -1  100.48    7.20
  -4   5  -1  108.68    5.77
   4  -5   1  106.14    6.74
   4  -5   1  106.60    6.26
   4  -5   1  120.82   15.04
  -5   5  -1  125.74    8.74
  -5   5  -1  130.22   15.95
   5  -5   1  127.21    7.79
   5  -5   1  114.51    8.11
   5  -5   1  110.05   18.10
  -6   5  -1   23.90    5.37
  -6   5  -1   12.40    3.40
  -6   5  -1   25.50    5.35
  -6   5  -1    3.70   10.98
   6  -5   1   15.19   12.56
   6  -5   1   21.79    3.95
   6  -5   1   11.27    4.18
  -7   5  -1   29.42    6.84
  -7   5  -1   21.55    4.46
  -7   5  -1   14.55   14.60
   7  -5   1   20.81    5.17
   7  -5   1   19.48    4.24
  -8   5  -1  317.52   35.47
  -8   5  -1  294.48   17.00
  -8   5  -1  302.48   20.69
   8  -5   1  231.39   17.33
   8  -5   1  318.78   16.99
  -9   5  -1   14.76    5.78
  -9   5  -1   30.03   23.47
  -9   5  -1    7.05   10.02
   9  -5   1   23.96    5.82
   9  -5   1   21.36    7.09
 -10   5  -1  106.92   17.34
  10  -5   1  137.77   16.99
  11  -5   1   -3.91    8.05
  11  -5   1   19.61   10.73
  12  -5   1   22.75   13.46
   9   4  -1   10.92   18.73
   9   4  -1   25.21   31.44
   9   4  -1    8.56   14.08
  -9  -4   1   10.45   18.59
  -9  -4   1   10.45   11.81
   8   4  -1   44.61   20.30
   8   4  -1   85.74   16.95
   8   4  -1   76.84   14.08
   8   4  -1   37.76   17.43
  -8  -4   1   57.48   15.77
  -8  -4   1   38.68    9.92
  -8  -4   1   51.43    9.18
   7   4  -1   65.48   14.13
   7   4  -1   75.71   19.38
  -7  -4   1   51.68   15.10
  -7  -4   1   62.73    8.95
  -7  -4   1   61.73    8.00
  -7  -4   1   57.47   13.38
   6   4  -1   32.15   14.64
   6   4  -1   44.73   11.11
  -6  -4   1   31.00   10.20
  -6  -4   1   20.77    6.36
  -6  -4   1   40.40   13.19
   5   4  -1   19.96   12.69
   5   4  -1   10.39    8.54
  -5  -4   1   12.15    3.77
  -5  -4   1   14.14    8.17
  -5  -4   1   12.15    5.10
  -5  -4   1   15.18   10.88
   4   4  -1   69.77   13.07
   4   4  -1   74.72    9.72
  -4  -4   1   58.86    5.40
  -4  -4   1   52.66    6.56
  -4  -4   1   55.80   10.96
  -4  -4   1   59.52    9.48
   3   4  -1  126.26   16.29
   3   4  -1  139.57   12.68
  -3  -4   1  121.17   11.54
  -3  -4   1  137.10    7.55
  -3  -4   1   71.63   18.31
   2   4  -1  108.41    8.24
   2   4  -1  116.00   10.79
   2   4  -1  106.03   13.61
  -2  -4   1   87.91    9.72
  -2  -4   1  117.34   11.72
  -2  -4   1  126.25    7.87
   1   4  -1  731.23   36.43
   1   4  -1  789.67   34.95
  -1  -4   1  678.87   34.27
  -1  -4   1  692.84   35.86
  -1  -4   1  737.50   37.02
   0   4  -1   13.26    5.75
   0   4  -1   29.84    5.12
   0   4  -1   35.67    3.81
   0  -4   1   33.27    5.04
   0  -4   1   29.72    3.46
   0  -4   1   41.39    6.53
  -1   4  -1  137.15    7.79
  -1   4  -1  145.44    9.22
   1  -4   1  143.86    8.64
   1  -4   1  127.21    9.98
   1  -4   1  157.23    7.71
  -2   4  -1  704.61   30.52
  -2   4  -1  633.75   31.09
   2  -4   1  650.59   30.38
   2  -4   1  640.32   31.44
   2  -4   1  668.38   30.71
  -3   4  -1  112.45    6.08
  -3   4  -1  130.96   11.61
   3  -4   1  115.19    6.03
   3  -4   1   93.66   11.83
   3  -4   1  116.13    6.61
  -4   4  -1 1503.10   73.05
  -4   4  -1 1496.38   68.09
   4  -4   1 1512.48   67.81
   4  -4   1 1375.13   73.98
   4  -4   1 1476.18   67.88
  -5   4  -1   57.73    6.71
  -5   4  -1   70.37    6.82
  -5   4  -1   78.84   13.40
  -5   4  -1   57.92    5.39
   5  -4   1   55.52    5.18
   5  -4   1   52.32   12.45
  -6   4  -1   80.53   16.49
  -6   4  -1   69.92    6.22
  -6   4  -1   64.38    8.03
   6  -4   1   65.46    5.86
   6  -4   1   61.11    6.86
  -7   4  -1   13.70    4.46
  -7   4  -1  -20.22   13.75
  -7   4  -1    9.46    6.53
   7  -4   1    7.85    3.30
   7  -4   1   16.28    4.70
  -8   4  -1   85.41   13.96
  -8   4  -1   76.73   22.66
  -8   4  -1   93.60    9.36
   8  -4   1  116.76   10.49
   8  -4   1  101.55    8.98
  -9   4  -1  290.24   16.64
  -9   4  -1  278.89   18.00
  -9   4  -1  226.77   35.18
   9  -4   1  305.47   17.90
   9  -4   1  311.60   19.48
 -10   4  -1   15.16    7.14
  10  -4   1   20.25    8.44
  10  -4   1   29.77    9.12
 -11   4  -1    7.90    8.79
  11  -4   1   -4.36   10.19
   9   3  -1   33.04   16.30
   9   3  -1    8.69   12.60
  -9  -3   1   -1.53   15.23
  -9  -3   1   21.08    9.29
   8   3  -1  240.51   24.58
   8   3  -1  224.08   23.48
   8   3  -1  199.19   19.32
   8   3  -1  164.62   22.31
  -8  -3   1  138.04   21.17
  -8  -3   1  159.84   15.84
  -8  -3   1  207.81   14.71
  -8  -3   1  183.72   25.02
   7   3  -1  110.69   17.37
   7   3  -1   72.28   14.02
   7   3  -1   84.60   11.89
   7   3  -1   65.55   11.97
  -7  -3   1   76.46    9.00
  -7  -3   1   80.63   10.67
  -7  -3   1   91.90   13.80
  -7  -3   1   61.12   14.06
   6   3  -1   18.99    8.83
   6   3  -1   25.68   11.90
  -6  -3   1   22.19   10.52
  -6  -3   1    9.83    8.25
  -6  -3   1   16.80    5.44
   5   3  -1  211.32   21.66
   5   3  -1  247.71   17.50
  -5  -3   1  264.98   15.54
  -5  -3   1  270.80   20.32
  -5  -3   1  264.17   13.77
  -5  -3   1  255.60   18.12
   4   3  -1  196.98   18.04
   4   3  -1  188.50   13.92
  -4  -3   1  173.29   13.66
  -4  -3   1  179.87    9.95
  -4  -3   1  205.24   20.91
  -4  -3   1  145.19   15.14
   3   3  -1  313.87   17.87
   3   3  -1  303.61   20.25
  -3  -3   1  263.84   17.35
  -3  -3   1  304.96   19.31
  -3  -3   1  300.64   15.81
  -3  -3   1  294.82   14.72
   2   3  -1  188.70   14.79
   2   3  -1  187.43   10.53
   2   3  -1  181.48   12.32
  -2  -3   1  177.67   10.12
  -2  -3   1  162.33   11.72
  -2  -3   1  170.79   13.36
   1   3  -1  442.58   21.57
   1   3  -1  463.41   22.89
   1   3  -1  464.15   24.53
  -1  -3   1  434.33   23.78
  -1  -3   1  389.83   21.15
  -1  -3   1  457.38   22.70
   0   3  -1  583.77   31.00
   0   3  -1  701.85   30.21
   0  -3   1  645.94   29.96
   0  -3   1  630.34   30.88
   0  -3   1  646.06   32.10
  -1   3  -1 1512.79   69.75
  -1   3  -1 1454.05   69.44
   1  -3   1 1590.55   69.12
   1  -3   1 1534.64   70.40
  -2   3  -1   85.81    7.12
  -2   3  -1   82.84    5.12
  -2   3  -1   84.02    4.88
  -2   3  -1   90.74    4.47
   2  -3   1   84.95    8.56
   2  -3   1   80.88    5.00
   2  -3   1   88.47    4.49
  -3   3  -1  639.55   33.75
  -3   3  -1  638.36   29.47
   3  -3   1  653.32   29.31
   3  -3   1  569.81   34.09
   3  -3   1  611.42   29.34
  -4   3  -1    7.01    3.26
  -4   3  -1    3.94    2.19
  -4   3  -1   -2.74    7.31
  -4   3  -1    6.51    2.95
   4  -3   1   -0.82    7.94
   4  -3   1    6.73    2.50
   4  -3   1    4.17    1.97
  -5   3  -1  315.32   17.32
  -5   3  -1  318.11   15.97
  -5   3  -1  286.98   25.63
   5  -3   1  303.54   15.85
   5  -3   1  309.68   16.53
  -6   3  -1  167.54   12.79
  -6   3  -1  204.42   24.45
   6  -3   1  174.02   11.38
   6  -3   1  173.52   10.49
  -7   3  -1  160.79   25.74
  -7   3  -1  156.01    9.68
  -7   3  -1  133.15   20.83
   7  -3   1  154.74   10.19
   7  -3   1  155.66   11.32
  -8   3  -1   -2.84   20.33
  -8   3  -1   34.30    6.39
  -8   3  -1   18.40    6.00
  -8   3  -1   30.74    5.10
   8  -3   1   37.18    6.98
   8  -3   1   30.40    5.35
  -9   3  -1   91.40    9.35
  -9   3  -1   96.87   29.75
  -9   3  -1   78.54    9.74
  -9   3  -1   95.20   11.96
  -9   3  -1   88.86   11.07
   9  -3   1   73.83   10.26
   9  -3   1   84.94   11.12
 -10   3  -1  155.38   19.16
 -10   3  -1  139.73   12.48
 -10   3  -1  150.26   15.37
  10  -3   1  125.93   14.40
  10  -3   1  162.73   17.20
 -11   3  -1   -3.02   13.80
 -11   3  -1   14.11    7.70
 -11   3  -1    9.70   10.34
  11  -3   1   34.21   11.71
  10   2  -1   78.95   15.59
  10   2  -1   48.59   17.90
 -10  -2   1   25.54   17.29
   9   2  -1    1.28   10.67
   9   2  -1   18.09   13.48
  -9  -2   1   15.62   14.20
  -9  -2   1   13.28    8.24
  -9  -2   1   -1.90    7.61
  -9  -2   1    4.33   14.72
   8   2  -1   46.88   12.16
   8   2  -1   47.26   10.42
  -8  -2   1   54.80    7.99
  -8  -2   1   46.37   12.11
  -8  -2   1   29.85    7.64
  -8  -2   1   61.51   13.78
   7   2  -1    4.27    6.96
   7   2  -1   25.34    8.51
   7   2  -1   11.02    9.06
   7   2  -1   25.66   12.43
  -7  -2   1    7.05    5.66
  -7  -2   1   22.03    5.11
  -7  -2   1    9.01    8.43
  -7  -2   1   19.85   11.02
   6   2  -1  320.71   23.56
   6   2  -1  322.53   19.80
   6   2  -1  262.50   20.94
  -6  -2   1  319.00   20.96
  -6  -2   1  326.36   18.08
  -6  -2   1  303.62   18.01
  -6  -2   1  336.96   22.76
   5   2  -1  100.77   13.54
   5   2  -1   80.87    9.92
  -5  -2   1   84.29    6.62
  -5  -2   1   84.35   10.55
  -5  -2   1   96.71   12.43
   4   2  -1  317.50   17.98
   4   2  -1  332.98   20.94
  -4  -2   1  317.50   16.91
  -4  -2   1  276.88   18.44
  -4  -2   1  328.17   15.81
  -4  -2   1  312.47   20.10
   3   2  -1  122.16   12.05
   3   2  -1  124.17    9.56
  -3  -2   1  119.57   11.32
  -3  -2   1  123.63    7.99
  -3  -2   1  115.77    6.94
  -3  -2   1  115.43    9.33
   2   2  -1  380.74   21.26
   2   2  -1  380.34   19.73
  -2  -2   1  373.38   19.57
  -2  -2   1  394.91   20.98
  -2  -2   1  361.88   18.61
   1   2  -1  215.60   13.54
   1   2  -1  198.19   11.84
   1   2  -1  210.50   10.97
  -1  -2   1  211.47   13.47
  -1  -2   1  207.68   11.71
  -1  -2   1  231.06   11.02
   0   2  -1  176.00   10.12
   0   2  -1  187.07   10.69
   0   2  -1  188.72    9.55
   0  -2   1  179.18    8.80
   0  -2   1  167.73    9.24
   0  -2   1  164.96   10.54
  -1   2  -1  469.99   22.69
  -1   2  -1  546.44   22.49
  -1   2  -1  483.24   23.59
   1  -2   1  441.78   22.59
   1  -2   1  520.26   22.42
   1  -2   1  484.37   23.58
  -2   2  -1  675.42   33.97
  -2   2  -1  701.41   30.88
   2  -2   1  720.05   30.76
   2  -2   1  621.68   34.26
   2  -2   1  597.29   30.99
  -3   2  -1   65.37   10.29
  -3   2  -1   66.24    5.22
  -3   2  -1   65.64    4.49
   3  -2   1   63.49    4.39
   3  -2   1   67.13    5.05
  -4   2  -1  188.74   19.00
  -4   2  -1  184.20   10.18
  -4   2  -1  189.64   11.28
   4  -2   1  188.58   10.14
   4  -2   1  192.38   10.93
  -5   2  -1   76.20    5.97
  -5   2  -1   72.10   15.35
  -5   2  -1   78.69    6.75
  -5   2  -1   82.55    8.25
   5  -2   1   61.66    6.69
   5  -2   1   78.73    5.84
  -6   2  -1  151.04    9.39
  -6   2  -1  125.28   21.16
  -6   2  -1  171.46   10.74
  -6   2  -1  133.51   12.73
  -6   2  -1  161.48   10.07
   6  -2   1  169.61   11.24
   6  -2   1  160.35    9.74
  -7   2  -1   38.50    6.77
  -7   2  -1   49.33    5.52
  -7   2  -1   49.37    7.14
  -7   2  -1   60.71   20.17
  -7   2  -1   39.33    5.47
   7  -2   1   49.69    6.34
   7  -2   1   33.34    6.59
   7  -2   1   56.47    7.54
  -8   2  -1  162.85   10.92
  -8   2  -1  132.24   27.50
  -8   2  -1  150.04   11.95
  -8   2  -1  151.74   14.98
   8  -2   1  157.86   11.70
   8  -2   1  152.67   13.29
  -9   2  -1   12.52    5.73
  -9   2  -1   28.09    9.69
  -9   2  -1    4.17   32.90
  -9   2  -1   27.73    6.76
  -9   2  -1   17.46    8.09
   9  -2   1   15.95    6.47
   9  -2   1   15.71    8.44
   9  -2   1    4.08    7.81
 -10   2  -1   17.22    9.59
 -10   2  -1    1.42   11.31
 -10   2  -1    3.61    6.69
  10  -2   1   -9.02    9.88
  10  -2   1   -8.01    9.88
 -11   2  -1   -5.86   12.04
 -11   2  -1   -3.22   15.64
 -11   2  -1    5.72    7.90
  11  -2   1  -27.36   12.08
  11  -2   1  -12.01   12.64
  10   1  -1   45.56   13.69
  10   1  -1   71.58   15.04
 -10  -1   1   44.20   15.80
 -10  -1   1   51.17   10.11
 -10  -1   1   59.27   17.27
   9   1  -1   71.44   11.92
   9   1  -1   82.43   14.60
  -9  -1   1   52.32    8.36
  -9  -1   1   49.36    9.27
  -9  -1   1   68.56   15.03
  -9  -1   1   86.71   14.45
   8   1  -1   84.01   11.22
   8   1  -1  107.29   15.47
  -8  -1   1  102.06   10.99
  -8  -1   1   97.21   10.22
  -8  -1   1   67.72   12.53
  -8  -1   1  103.10   14.42
   7   1  -1   83.09   10.37
   7   1  -1   82.97   11.83
  -7  -1   1   73.50    8.00
  -7  -1   1   68.00   11.69
  -7  -1   1   73.75   10.80
  -7  -1   1   71.53    8.15
   6   1  -1   50.05    7.20
   6   1  -1   45.02    8.65
  -6  -1   1   43.26    8.11
  -6  -1   1   48.56    5.71
  -6  -1   1   39.12   10.49
  -6  -1   1   42.73    9.21
   5   1  -1  115.52    9.82
   5   1  -1  132.71   13.37
   5   1  -1  114.61    9.41
   5   1  -1   93.49   10.91
  -5  -1   1  110.21   12.47
  -5  -1   1  110.97    7.46
  -5  -1   1  111.81   10.21
  -5  -1   1  123.34    8.71
   4   1  -1  134.71    9.68
   4   1  -1  153.29   12.36
  -4  -1   1  162.25   12.62
  -4  -1   1  160.63   10.82
  -4  -1   1  155.76    8.58
  -4  -1   1  149.22    9.43
   3   1  -1   34.53    4.67
   3   1  -1   33.92    5.78
  -3  -1   1   22.97    3.17
  -3  -1   1   43.36    6.35
  -3  -1   1   29.00    3.76
  -3  -1   1   32.06    4.59
   2   1  -1 2889.49  128.84
  -2  -1   1 2776.59  129.49
   1   1  -1  329.69   16.00
   1   1  -1  322.01   15.25
  -1  -1   1  292.22   15.22
  -1  -1   1  298.70   16.01
  -1   1  -1  126.79    6.29
  -1   1  -1  112.48    8.32
  -1   1  -1  112.16    5.64
   1  -1   1  112.94    5.64
   1  -1   1  109.47    8.17
  -2   1  -1  437.25   20.76
  -2   1  -1  453.68   21.03
  -2   1  -1  433.91   20.90
  -2   1  -1  446.09   20.79
   2  -1   1  441.28   20.76
  -3   1  -1  206.84   10.29
  -3   1  -1  200.76   11.55
  -3   1  -1  209.99   11.13
  -3   1  -1  210.13   10.62
   3  -1   1  204.64   10.54
   3  -1   1  213.25   11.03
  -4   1  -1  192.02   11.40
  -4   1  -1  195.09   10.41
  -4   1  -1  203.01   11.39
  -4   1  -1  195.85   10.16
  -4   1  -1  161.10   11.84
   4  -1   1  196.36   11.10
   4  -1   1  195.72   10.36
  -5   1  -1  199.10   12.84
  -5   1  -1  210.27   11.53
  -5   1  -1  215.38   11.71
  -5   1  -1  222.27   13.09
   5  -1   1  213.90   11.63
   5  -1   1  215.90   12.52
   5  -1   1  201.56   13.19
  -6   1  -1  242.00   15.77
  -6   1  -1  299.31   15.49
  -6   1  -1  286.60   17.11
  -6   1  -1  312.76   17.62
   6  -1   1  295.66   17.44
   6  -1   1  307.18   15.75
   6  -1   1  293.66   16.60
  -7   1  -1   10.75    7.99
  -7   1  -1   19.84    7.16
  -7   1  -1   16.34    4.72
  -7   1  -1   18.20    4.39
   7  -1   1   19.29    6.40
   7  -1   1   13.54    4.34
   7  -1   1   14.27    5.59
  -8   1  -1   96.28   10.25
  -8   1  -1   76.52    8.72
  -8   1  -1  100.93   14.71
  -8   1  -1   81.07   10.59
   8  -1   1   89.60   11.53
   8  -1   1   83.80    9.34
   8  -1   1   87.67   12.18
  -9   1  -1   32.27   10.64
  -9   1  -1   61.61   11.99
  -9   1  -1   30.12    8.05
  -9   1  -1   48.69    7.54
   9  -1   1   39.31   10.13
   9  -1   1   43.54   11.57
 -10   1  -1    7.53   13.81
 -10   1  -1   24.89   11.85
 -10   1  -1   30.41    7.95
  10  -1   1    8.43   10.77
  10  -1   1   31.06   12.19
  11   0  -1   10.24   17.74
  11   0  -1   16.60   13.18
 -11   0   1   16.01   10.06
 -11   0   1    6.48   15.30
 -11   0   1   23.10   26.67
  10   0  -1    3.89   10.05
  10   0  -1   28.59   11.85
 -10   0   1    7.59    8.53
 -10   0   1   -1.28   11.83
 -10   0   1   19.01   14.61
   9   0  -1    0.61    9.57
  -9   0   1    5.06    6.48
  -9   0   1    5.45   10.98
  -9   0   1   -0.93    6.87
  -9   0   1  -14.06   10.29
   8   0  -1    3.81    6.33
   8   0  -1    4.50    7.88
  -8   0   1   19.23    8.73
  -8   0   1   13.43   10.12
  -8   0   1    6.30    6.51
  -8   0   1    2.10    4.70
   7   0  -1   77.33   10.92
   7   0  -1   65.84    9.05
  -7   0   1   71.29    7.39
  -7   0   1   83.15   10.42
  -7   0   1   70.33    8.67
  -7   0   1   70.73   10.61
   6   0  -1  103.12   10.55
   6   0  -1   98.45    8.94
  -6   0   1   96.36    7.53
  -6   0   1  108.97   10.13
  -6   0   1  111.65   12.01
  -6   0   1  105.86    8.70
   5   0  -1  472.79   24.08
   5   0  -1  458.42   25.22
  -5   0   1  473.38   24.23
  -5   0   1  469.27   22.99
  -5   0   1  481.21   25.59
   4   0  -1  310.29   17.90
   4   0  -1  312.98   16.77
  -4   0   1  320.14   18.31
  -4   0   1  351.04   16.83
  -4   0   1  310.86   15.93
   3   0  -1  840.24   37.29
   3   0  -1  691.63   37.94
  -3   0   1  798.64   37.98
  -3   0   1  827.96   36.78
  -3   0   1  806.05   37.15
   2   0  -1 1108.59   57.21
  -2   0   1 1227.85   57.11
  -2   0   1 1388.12   57.09
  -2   0   1 1267.40   57.39
  -1   0   1    3.86    1.22
  -1   0  -1 1396.67   64.44
  -1   0  -1 1461.89   64.93
  -1   0  -1 1424.26   65.10
   1   0   1 1395.50   64.98
   1   0   1 1427.59   64.57
   1   0   1 1425.42   65.09
   1   0   1 1454.90   64.51
  -2   0  -1  213.66   11.46
  -2   0  -1  211.96   10.49
  -2   0  -1  208.77   10.42
   2   0   1  214.20   11.45
   2   0   1  217.85   10.73
  -3   0  -1   76.44    6.57
  -3   0  -1   84.85    6.92
  -3   0  -1   87.08    5.22
  -3   0  -1   78.20    5.14
   3   0   1   88.80    8.12
   3   0   1   73.07    6.56
   3   0   1   78.78    4.99
  -4   0  -1  502.68   23.95
  -4   0  -1  515.04   25.51
  -4   0  -1  465.69   25.36
  -4   0  -1  545.40   24.06
   4   0   1  480.66   23.88
   4   0   1  474.56   24.70
  -5   0  -1   14.63    3.39
  -5   0  -1    8.80    3.01
  -5   0  -1    4.53    4.95
  -5   0  -1   12.06    5.31
   5   0   1    8.14    3.86
   5   0   1   14.21    7.32
   5   0   1    4.28    2.40
  -6   0  -1   36.14    7.32
  -6   0  -1   34.11    7.71
  -6   0  -1   37.99    4.86
  -6   0  -1   54.16    7.02
   6   0   1   32.12    4.67
  -7   0  -1  156.71   11.50
  -7   0  -1  168.49   15.84
  -7   0  -1  177.80   15.56
  -7   0  -1  192.40   12.20
   7   0   1  147.67   14.06
   7   0   1  170.82   13.41
  -8   0  -1   19.96    5.88
  -8   0  -1    8.77    9.43
  -8   0  -1   21.60    9.03
  -8   0  -1   37.66    7.29
   8   0   1   37.64    9.42
  -9   0  -1    3.23    6.36
  -9   0  -1   15.25   11.54
  -9   0  -1    4.78   12.12
   9   0   1   -6.33    9.72
   9   0   1   -3.88    8.49
 -10   0  -1    6.79    7.57
 -10   0  -1   17.37   25.30
 -10   0  -1   21.40   12.79
  10   0   1   21.98   12.60
  11  -1  -1    5.11   15.22
  11  -1  -1   21.68   12.46
 -11   1   1   -6.85   14.54
 -11   1   1   -7.67   14.16
 -11   1   1  -20.17    9.47
  10  -1  -1  108.15   15.49
  10  -1  -1  102.00   14.62
 -10   1   1   97.87   11.22
 -10   1   1   88.59   15.13
 -10   1   1   85.65   13.79
   9  -1  -1   49.00    8.85
   9  -1  -1   44.03    9.69
  -9   1   1   52.53   11.13
  -9   1   1   61.87    8.61
  -9   1   1   37.24   11.25
  -9   1   1   47.46    7.51
   8  -1  -1   70.87    9.51
   8  -1  -1   65.85    9.15
  -8   1   1   64.46   10.92
  -8   1   1   52.08    9.65
  -8   1   1   56.26    7.49
  -8   1   1   40.87    6.48
   7  -1  -1   58.96    7.58
   7  -1  -1   54.94    8.20
  -7   1   1   52.20    8.89
  -7   1   1   64.86    7.94
  -7   1   1   51.60    5.97
   6  -1  -1  153.66   11.86
   6  -1  -1  151.93   10.57
  -6   1   1  158.38    9.66
  -6   1   1  165.03   10.79
   5  -1  -1  158.75    9.91
   5  -1  -1  157.55   10.77
  -5   1   1  149.96    8.95
   4  -1  -1  566.62   27.14
   4  -1  -1  572.83   27.97
  -4   1   1  570.03   26.65
  -4   1   1  535.93   27.41
   3  -1  -1   79.57    5.08
   3  -1  -1   70.60    5.86
  -3   1   1   68.86    6.42
  -3   1   1   75.38    5.38
  -3   1   1   72.36    4.60
   2  -1  -1   41.51    6.55
   2  -1  -1   42.61    3.06
   2  -1  -1   45.67    3.66
  -2   1   1   36.35    3.12
  -2   1   1   40.13    6.29
  -2   1   1   44.17    4.06
   1  -1  -1  179.60    8.51
   1  -1  -1  182.87    8.73
  -1   1   1  166.62    8.47
  -1   1   1  198.03    9.01
  -1   1   1  181.80    8.79
   0  -1  -1   46.30    2.60
   0  -1  -1   43.75    3.31
   0  -1  -1   45.01    3.63
   0   1   1   40.68    2.53
   0   1   1   44.19    3.20
   0   1   1   43.35    3.72
  -1  -1  -1   73.54    4.40
  -1  -1  -1   76.27    5.80
  -1  -1  -1   81.13    6.06
   1   1   1   73.90    6.20
   1   1   1   78.39    4.00
   1   1   1   75.45    6.02
  -2  -1  -1   52.37    3.55
  -2  -1  -1   51.27    3.93
  -2  -1  -1   51.84    5.80
  -2  -1  -1   60.58    5.98
   2   1   1   50.91    4.20
   2   1   1   46.08    5.97
   2   1   1   55.70    6.34
  -3  -1  -1  315.36   14.89
  -3  -1  -1  297.28   17.03
  -3  -1  -1  321.33   17.15
  -3  -1  -1  262.97   15.02
   3   1   1  302.64   16.82
   3   1   1  302.76   14.84
   3   1   1  317.48   15.61
   3   1   1  307.81   18.14
  -4  -1  -1   63.37    8.63
  -4  -1  -1   59.62    8.61
  -4  -1  -1   71.25    5.40
  -4  -1  -1   71.30    5.82
   4   1   1   66.73    8.32
   4   1   1   75.64   10.16
   4   1   1   68.43    5.23
  -5  -1  -1   56.98    6.12
  -5  -1  -1   62.36    8.85
  -5  -1  -1   63.47    8.55
  -5  -1  -1   66.33    6.00
   5   1   1   55.12    5.58
   5   1   1   76.45    8.69
   5   1   1   75.78   10.41
  -6  -1  -1  258.14   15.28
  -6  -1  -1  294.27   18.80
  -6  -1  -1  265.82   18.62
  -6  -1  -1  242.33   16.15
   6   1   1  252.33   21.13
  -7  -1  -1   10.46    5.22
  -7  -1  -1   18.55    5.75
  -7  -1  -1   17.76    9.33
  -7  -1  -1   -0.03    8.06
   7   1   1   10.79   12.18
  -8  -1  -1   11.37   12.06
  -8  -1  -1   30.40   10.98
  -8  -1  -1   21.82    6.22
   8   1   1    8.31    9.25
  -9  -1  -1   42.88   13.45
  -9  -1  -1   18.99    7.43
  -9  -1  -1   29.32   14.44
   9   1   1   34.27   12.07
 -10  -1  -1   15.60   17.49
 -10  -1  -1   12.11    8.33
  10   1   1   15.31   15.07
  12  -2  -1   -9.16   12.75
  12  -2  -1   -7.57   15.05
  11  -2  -1  109.51   15.96
  11  -2  -1  142.74   17.69
 -11   2   1  103.13   15.97
 -11   2   1  154.69   16.40
 -11   2   1  109.10   16.32
  10  -2  -1    3.32    9.05
  10  -2  -1   28.33    8.52
 -10   2   1    3.32    7.26
 -10   2   1   17.47    7.49
 -10   2   1   16.73   10.74
 -10   2   1   29.74   11.07
   9  -2  -1   46.92    8.45
   9  -2  -1   49.62    9.26
  -9   2   1   36.34    8.93
  -9   2   1   33.12    7.04
   8  -2  -1   37.08    7.16
   8  -2  -1   25.85    6.71
  -8   2   1   31.19    5.09
  -8   2   1   31.38   21.06
   7  -2  -1   26.24    5.78
   7  -2  -1   14.06    4.74
  -7   2   1   25.89   15.65
  -7   2   1   20.09    4.30
   6  -2  -1  352.98   19.32
   6  -2  -1  342.67   18.53
   6  -2  -1  361.82   18.16
  -6   2   1  345.73   17.77
  -6   2   1  314.37   29.24
   5  -2  -1   70.23    5.81
   5  -2  -1   83.69    7.08
   5  -2  -1   75.90    6.36
  -5   2   1   80.28   13.89
  -5   2   1   68.88    8.02
  -5   2   1   84.70    5.66
  -5   2   1   68.12    6.92
   4  -2  -1  348.21   17.04
   4  -2  -1  347.69   17.92
  -4   2   1  312.25   23.28
  -4   2   1  346.63   18.45
  -4   2   1  352.55   17.44
  -4   2   1  346.16   16.87
   3  -2  -1  139.38    8.05
   3  -2  -1  153.13    8.81
   3  -2  -1  115.59   12.91
  -3   2   1  151.05    8.99
  -3   2   1  140.45   12.86
  -3   2   1  165.19    8.28
  -3   2   1  151.76    7.83
   2  -2  -1  372.77   18.39
   2  -2  -1  422.14   18.59
  -2   2   1  413.27   19.17
  -2   2   1  373.41   18.44
  -2   2   1  414.61   20.78
  -2   2   1  367.76   18.31
   1  -2  -1  172.25    9.10
   1  -2  -1  182.45   10.47
   1  -2  -1  201.93    9.35
  -1   2   1  188.67   10.06
  -1   2   1  187.15    9.58
  -1   2   1  181.47    9.96
  -1   2   1  196.69    8.81
   0  -2  -1  206.68   11.88
   0  -2  -1  239.01   10.35
   0  -2  -1  212.68   11.42
   0   2   1  185.84   11.49
   0   2   1  209.86   10.32
   0   2   1  187.11   11.78
  -1  -2  -1  874.29   42.52
  -1  -2  -1  935.78   42.40
   1   2   1  888.99   42.40
   1   2   1  855.21   42.74
   1   2   1  903.16   41.34
  -2  -2  -1   75.30    5.14
  -2  -2  -1   70.69    4.39
  -2  -2  -1   71.18    7.55
  -2  -2  -1   75.30    7.63
   2   2   1   78.00    5.60
   2   2   1   74.90    7.27
   2   2   1   64.84    8.66
  -3  -2  -1  633.32   29.54
  -3  -2  -1  627.33   28.90
  -3  -2  -1  607.88   31.57
  -3  -2  -1  619.38   31.80
   3   2   1  633.31   31.28
   3   2   1  586.06   29.94
   3   2   1  606.25   28.91
   3   2   1  623.52   32.93
  -4  -2  -1  324.35   19.28
  -4  -2  -1  296.55   15.73
  -4  -2  -1  275.80   18.42
  -4  -2  -1  308.19   15.07
   4   2   1  270.35   18.22
   4   2   1  309.30   20.81
  -5  -2  -1   49.39    8.94
  -5  -2  -1   49.70    5.80
  -5  -2  -1   54.33    8.92
  -5  -2  -1   44.48    5.76
   5   2   1   56.46    8.93
   5   2   1   56.90   11.91
  -6  -2  -1   47.13   10.55
  -6  -2  -1   40.94    7.29
  -6  -2  -1   55.98    9.96
  -6  -2  -1   52.06    6.52
   6   2   1   44.01   13.41
  -7  -2  -1  126.22   11.02
  -7  -2  -1  105.63   14.47
  -7  -2  -1  141.28   18.80
  -7  -2  -1  144.36   11.74
   7   2   1  143.49   19.64
  -8  -2  -1   55.93   14.31
  -8  -2  -1   47.17    7.74
  -8  -2  -1   20.01   13.47
   8   2   1   60.39   18.26
   8   2   1   50.91   12.30
  -9  -2  -1   25.48    8.26
  -9  -2  -1   34.48   17.02
   9   2   1   23.36   14.58
  12  -3  -1    8.51   11.92
  12  -3  -1    8.48   13.93
 -12   3   1   31.86   11.12
 -12   3   1   13.84   13.56
 -12   3   1   -1.21   14.85
  11  -3  -1  -15.07   10.44
  11  -3  -1   16.98   10.75
 -11   3   1   10.14    8.83
  10  -3  -1   82.23   12.27
 -10   3   1   90.34   12.12
   9  -3  -1   24.26    7.53
   9  -3  -1   29.79    7.03
  -9   3   1   24.37    6.02
  -9   3   1   28.92   23.85
   8  -3  -1  143.82   12.45
   8  -3  -1  128.91   11.00
  -8   3   1  125.10   24.72
  -8   3   1  135.11    9.89
   7  -3  -1  187.71   12.48
   7  -3  -1  198.72   13.53
   7  -3  -1  200.63   11.91
  -7   3   1  182.81   15.66
  -7   3   1  200.13   26.51
  -7   3   1  193.14   11.52
   6  -3  -1  141.82    9.05
   6  -3  -1  115.91    9.34
   6  -3  -1  144.43   10.39
  -6   3   1  143.69    8.70
  -6   3   1  149.59   12.19
  -6   3   1  128.65   20.34
  -6   3   1  145.45   10.24
   5  -3  -1   17.16    3.48
   5  -3  -1   14.46    3.78
   5  -3  -1   18.53    3.34
  -5   3   1   19.72    3.87
  -5   3   1   14.45    4.35
  -5   3   1   18.16    9.26
  -5   3   1   17.89    3.00
   4  -3  -1   55.73   10.80
   4  -3  -1   61.71    4.76
   4  -3  -1   70.17    5.16
  -4   3   1   69.56   11.11
  -4   3   1   66.61    5.28
  -4   3   1   68.56    4.70
  -4   3   1   66.37    6.16
  -4   3   1   65.91    4.57
   3  -3  -1  693.33   33.48
   3  -3  -1  741.90   33.65
   3  -3  -1  681.12   37.48
  -3   3   1  705.71   33.67
  -3   3   1  725.68   33.43
  -3   3   1  762.22   33.42
  -3   3   1  769.93   37.00
  -3   3   1  697.10   34.43
   2  -3  -1  472.47   22.24
   2  -3  -1  487.78   22.43
  -2   3   1  462.51   22.94
  -2   3   1  487.91   22.17
  -2   3   1  482.60   22.34
   1  -3  -1   22.73    3.47
   1  -3  -1   15.90    3.71
   1  -3  -1   20.08    2.68
  -1   3   1   23.27    3.79
  -1   3   1   25.59    2.62
  -1   3   1   17.19    4.28
   0  -3  -1    1.31    1.49
   0  -3  -1    1.80    3.38
   0  -3  -1    6.39    2.93
   0   3   1   -0.29    3.59
   0   3   1    0.99    3.18
   0   3   1   -0.88    1.64
  -1  -3  -1  197.40   12.39
  -1  -3  -1  172.57    9.57
  -1  -3  -1  168.89   11.56
   1   3   1  167.35   12.49
   1   3   1  193.09   10.09
   1   3   1  176.73   11.97
  -2  -3  -1  307.74   17.71
  -2  -3  -1  276.66   15.14
  -2  -3  -1  309.87   18.13
   2   3   1  263.80   17.36
   2   3   1  317.34   19.05
   2   3   1  318.84   15.87
  -3  -3  -1   72.61    6.17
  -3  -3  -1   65.84    9.88
  -3  -3  -1   74.05    5.14
  -3  -3  -1   80.24   11.97
   3   3   1   70.76    9.65
   3   3   1   75.35    7.21
   3   3   1   80.05   11.21
  -4  -3  -1  167.93   14.76
  -4  -3  -1  167.59   14.80
  -4  -3  -1  166.27   10.47
  -4  -3  -1  155.50    9.38
   4   3   1  164.48   17.63
  -5  -3  -1   19.02    8.70
  -5  -3  -1   19.50    8.48
  -5  -3  -1   20.30    4.44
  -5  -3  -1   14.44    4.13
   5   3   1   11.03   11.44
   5   3   1   14.87    8.82
  -6  -3  -1   69.65   12.41
  -6  -3  -1   85.31   13.31
  -6  -3  -1   75.37    8.74
   6   3   1   80.40   17.04
   6   3   1   80.18   12.92
  -7  -3  -1  133.84   20.00
  -7  -3  -1  151.93   12.59
  -7  -3  -1  161.80   21.47
   7   3   1  160.81   22.20
   7   3   1  171.88   22.89
  -8  -3  -1  -12.39   14.47
   8   3   1    1.66   19.32
  12  -4  -1   -4.18   13.26
  12  -4  -1   16.54   11.81
 -12   4   1   -5.74    9.91
  11  -4  -1   16.70   10.10
  11  -4  -1  -11.43    9.30
 -11   4   1    7.45    7.96
  10  -4  -1    7.97    9.00
 -10   4   1   11.32    6.52
   9  -4  -1   17.23    6.62
   9  -4  -1    1.24    6.54
  -9   4   1   20.76   20.97
  -9   4   1    9.72    4.38
  -9   4   1   15.52   10.38
   8  -4  -1   73.45    8.70
   8  -4  -1   59.31    7.30
  -8   4   1   72.96   11.45
  -8   4   1   55.44    7.18
  -8   4   1   63.16   18.77
   7  -4  -1  112.16    8.41
   7  -4  -1  100.06    8.80
  -7   4   1   98.80   11.59
  -7   4   1  116.45    8.05
  -7   4   1  118.43   19.60
  -7   4   1   99.63    9.66
   6  -4  -1  189.91   11.37
   6  -4  -1  188.82   11.72
  -6   4   1  193.90   12.24
  -6   4   1  202.93   11.08
  -6   4   1  197.14   10.92
  -6   4   1  211.00   22.01
  -6   4   1  200.02   13.47
   5  -4  -1  216.85   21.54
   5  -4  -1  240.02   12.91
  -5   4   1  240.69   13.30
  -5   4   1  243.48   12.72
  -5   4   1  258.05   20.32
  -5   4   1  243.71   14.44
  -5   4   1  249.27   12.49
   4  -4  -1  116.30    6.92
   4  -4  -1  119.95    7.25
   4  -4  -1  113.79   14.00
  -4   4   1  124.79    8.55
  -4   4   1  113.11    7.39
  -4   4   1  113.11    6.78
  -4   4   1  112.07   12.07
  -4   4   1  121.22    6.58
   3  -4  -1  606.46   32.79
   3  -4  -1  623.64   28.92
   3  -4  -1  605.67   28.78
  -3   4   1  625.72   28.75
  -3   4   1  620.40   28.69
   2  -4  -1   49.19    5.01
   2  -4  -1   54.57    3.40
   2  -4  -1   57.26    3.96
   2  -4  -1   50.74    4.44
  -2   4   1   59.27    6.10
  -2   4   1   54.06    5.13
  -2   4   1   50.92    3.35
  -2   4   1   55.14    3.83
   1  -4  -1  580.42   29.36
   1  -4  -1  574.69   28.78
   1  -4  -1  628.17   27.95
  -1   4   1  555.30   29.51
  -1   4   1  618.38   28.02
  -1   4   1  600.68   29.74
   0  -4  -1  370.53   19.51
   0  -4  -1  380.59   17.82
   0  -4  -1  389.93   20.11
   0   4   1  351.80   18.00
   0   4   1  337.60   19.97
   0   4   1  339.73   20.26
  -1  -4  -1  134.19   10.62
  -1  -4  -1  132.60   10.90
  -1  -4  -1  127.85    7.75
   1   4   1  122.07   12.09
   1   4   1  112.58    8.02
   1   4   1  129.37   11.21
  -2  -4  -1  171.49   13.65
  -2  -4  -1  155.93    9.98
   2   4   1  189.06   13.82
   2   4   1  169.56   10.80
   2   4   1  167.30   15.33
  -3  -4  -1   26.43    4.33
  -3  -4  -1   16.18    7.27
  -3  -4  -1   21.22    7.73
   3   4   1   25.91    9.84
   3   4   1   25.88    5.17
   3   4   1   25.66    7.59
  -4  -4  -1   13.15    4.35
  -4  -4  -1   25.62    8.41
  -4  -4  -1   15.18    8.08
   4   4   1   15.10   11.21
   4   4   1    9.97    5.27
   4   4   1   22.60    8.43
  -5  -4  -1   62.90    7.98
  -5  -4  -1   34.24   10.99
  -5  -4  -1   54.74   11.38
   5   4   1   34.15   11.20
   5   4   1   62.54   16.10
  -6  -4  -1   88.06   10.16
  -6  -4  -1   88.86   15.65
  -6  -4  -1   95.44   14.10
   6   4   1   73.81   19.28
   6   4   1  109.74   16.21
  -7  -4  -1   73.38    9.40
  -7  -4  -1   82.93   16.83
   7   4   1  115.88   18.33
   7   4   1  139.35   23.68
  -8  -4  -1   -7.32   16.57
   8   4   1   10.25   24.43
  12  -5  -1   12.29   10.99
 -12   5   1   14.63    9.69
  11  -5  -1   -2.31    8.83
  10  -5  -1   88.71   10.97
 -10   5   1   54.10   14.62
   9  -5  -1  130.74   12.41
   9  -5  -1  148.08   11.34
  -9   5   1  124.61   10.80
  -9   5   1  173.17   27.92
  -9   5   1  132.78   10.08
   8  -5  -1   12.20    5.14
   8  -5  -1   21.62    4.67
  -8   5   1   14.75    7.64
  -8   5   1   43.96   16.85
  -8   5   1   19.10    4.12
  -8   5   1   13.81    6.30
  -8   5   1   23.42    4.41
   7  -5  -1   44.88    6.33
   7  -5  -1   48.95   16.44
   7  -5  -1   57.26    6.17
  -7   5   1   54.70    7.71
  -7   5   1   53.04    8.76
  -7   5   1   48.04   15.12
  -7   5   1   40.08    4.84
  -7   5   1   49.41    5.92
   6  -5  -1  263.72   26.91
   6  -5  -1  292.15   15.93
  -6   5   1  308.68   15.19
  -6   5   1  296.95   15.74
  -6   5   1  304.53   17.98
  -6   5   1  335.59   25.15
  -6   5   1  297.79   16.54
   5  -5  -1  210.73   20.11
   5  -5  -1  209.19   11.41
  -5   5   1  204.13   10.82
  -5   5   1  198.45   17.73
  -5   5   1  198.06   11.89
  -5   5   1  207.72   11.29
  -5   5   1  229.59   13.34
   4  -5  -1  609.00   29.04
   4  -5  -1  601.79   28.95
   4  -5  -1  583.92   34.40
  -4   5   1  650.41   28.77
  -4   5   1  604.48   28.81
   3  -5  -1  411.65   22.48
   3  -5  -1  498.08   22.42
  -3   5   1  497.60   22.59
  -3   5   1  507.60   22.36
  -3   5   1  434.13   23.33
  -3   5   1  486.21   23.87
   2  -5  -1  218.53   11.43
   2  -5  -1  221.54   10.68
   2  -5  -1  220.95   12.21
   2  -5  -1  219.69   12.83
  -2   5   1  210.93   13.81
  -2   5   1  224.79   13.54
  -2   5   1  223.35   11.45
   1  -5  -1  291.46   16.26
   1  -5  -1  295.08   14.70
   1  -5  -1  287.55   16.76
  -1   5   1  286.06   17.53
  -1   5   1  282.29   17.52
  -1   5   1  293.10   14.93
   0  -5  -1  102.19    9.72
   0  -5  -1  106.59    9.62
   0  -5  -1  108.59    7.11
   0   5   1  111.34    7.66
   0   5   1  116.20   11.13
   0   5   1  106.13   10.76
  -1  -5  -1  170.31   13.75
   1   5   1  169.48   15.37
   1   5   1  179.59   11.02
  -2  -5  -1   93.98   11.44
  -2  -5  -1   95.54    7.51
  -2  -5  -1   89.62   11.39
   2   5   1   91.08    8.23
   2   5   1   94.37   12.76
   2   5   1   85.44   12.48
  -3  -5  -1   43.92    9.45
  -3  -5  -1   32.86    8.68
  -3  -5  -1   30.09    5.31
   3   5   1   36.88    9.29
   3   5   1   28.61   10.91
   3   5   1   22.13    5.77
  -4  -5  -1   -0.62    8.89
  -4  -5  -1    8.27    8.90
  -4  -5  -1    3.69    4.74
   4   5   1  -13.00   12.19
   4   5   1   12.11    6.30
   4   5   1   24.77   10.15
  -5  -5  -1   24.12    6.16
  -5  -5  -1   32.28   10.65
  -5  -5  -1   21.67   11.36
   5   5   1   36.08   12.76
   5   5   1   59.52   16.84
  -6  -5  -1   23.42    6.88
  -6  -5  -1   12.07   13.38
   6   5   1   -7.28   18.31
   6   5   1   42.17   15.50
  -7  -5  -1    8.90   16.23
   7   5   1   27.14   26.02
   7   5   1   18.03   18.96
  12  -6  -1   11.76   10.72
 -12   6   1   13.93    7.16
  11  -6  -1   13.83    9.13
 -11   6   1    6.74    5.61
 -11   6   1    0.21   14.67
  10  -6  -1  242.33   16.65
  10  -6  -1  244.60   17.97
 -10   6   1  255.08   14.82
   9  -6  -1   13.82    5.89
   9  -6  -1   14.72    5.15
  -9   6   1   15.36    8.87
  -9   6   1   13.39    3.95
  -9   6   1    0.98   17.71
  -9   6   1   11.67    5.63
  -9   6   1    9.75    7.85
   8  -6  -1   93.10    9.02
   8  -6  -1  108.63   22.82
   8  -6  -1   98.13    8.90
  -8   6   1   79.32   10.64
  -8   6   1   96.48   12.25
  -8   6   1  112.73   20.10
  -8   6   1   92.20    7.10
  -8   6   1   94.35    8.56
   7  -6  -1   18.67    3.94
   7  -6  -1    3.62   14.61
  -7   6   1   14.20    5.42
  -7   6   1   21.68   11.99
  -7   6   1   12.97    5.65
  -7   6   1    7.94    2.68
  -7   6   1   15.04    4.03
   6  -6  -1   52.41    5.59
   6  -6  -1   54.53   14.17
  -6   6   1   50.99    5.37
  -6   6   1   52.08    4.43
  -6   6   1   57.30    8.04
  -6   6   1   62.44   12.80
   5  -6  -1  257.69   22.24
   5  -6  -1  266.53   14.18
   5  -6  -1  259.26   13.95
  -5   6   1  272.67   13.45
  -5   6   1  274.97   13.94
  -5   6   1  250.86   14.42
   4  -6  -1   80.55    6.11
   4  -6  -1   80.09   12.23
   4  -6  -1   96.24    6.05
  -4   6   1   88.23    5.77
  -4   6   1   86.98    5.86
  -4   6   1   98.18    8.02
  -4   6   1   83.14    7.45
   3  -6  -1  142.45    8.47
   3  -6  -1  136.13    7.40
   3  -6  -1  132.13    8.82
   3  -6  -1  132.64    8.00
  -3   6   1  111.09    7.69
  -3   6   1  159.90   10.92
  -3   6   1  138.74   10.48
   2  -6  -1  104.43    6.93
   2  -6  -1  112.06    8.58
   2  -6  -1   97.91    8.96
  -2   6   1  112.48   10.78
  -2   6   1   99.14    6.99
  -2   6   1  113.85   10.38
   1  -6  -1  150.58   12.11
   1  -6  -1  163.79    9.69
   1  -6  -1  164.12   12.14
  -1   6   1  170.90   14.07
  -1   6   1  171.33   13.81
  -1   6   1  176.38   10.11
   0  -6  -1   53.34    5.85
   0  -6  -1   67.36    9.56
   0  -6  -1   65.37    9.56
   0   6   1   73.17    9.71
   0   6   1   84.88   11.72
   0   6   1   65.52    6.47
  -1  -6  -1  160.21   10.54
  -1  -6  -1  172.37   14.46
  -1  -6  -1  163.31   14.58
   1   6   1  177.12   15.90
   1   6   1  172.57   17.34
   1   6   1  173.15   11.38
  -2  -6  -1   24.13    8.25
  -2  -6  -1   19.15    4.59
  -2  -6  -1   24.84    8.12
   2   6   1   23.46   10.44
   2   6   1   17.40    5.11
   2   6   1   23.64    9.44
  -3  -6  -1   62.94    8.00
  -3  -6  -1   62.10   10.75
  -3  -6  -1   75.19   12.04
   3   6   1   47.72   14.74
   3   6   1   62.72    8.54
   3   6   1   60.91   11.88
  -4  -6  -1   -1.03    9.97
  -4  -6  -1   31.50   11.55
  -4  -6  -1   25.47    5.92
   4   6   1   25.85   15.08
   4   6   1   17.24   11.75
   4   6   1   30.19    8.02
  -5  -6  -1   46.55    7.64
  -5  -6  -1   42.62   13.14
   5   6   1   53.95   16.18
   5   6   1   34.78   18.90
  -6  -6  -1    7.86   16.19
   6   6   1  -11.98   21.43
  13  -7  -1    2.71   11.84
 -13   7   1    9.44    7.79
  12  -7  -1    8.85    9.94
 -12   7   1    3.33    6.00
  11  -7  -1   12.07    8.70
 -11   7   1    9.04    4.85
 -11   7   1   22.88   13.30
  10  -7  -1  182.40   14.76
 -10   7   1  201.22   12.05
 -10   7   1  222.95   18.43
 -10   7   1  162.92   20.32
   9  -7  -1   78.49    9.45
  -9   7   1   91.17   11.40
  -9   7   1   93.44   21.08
  -9   7   1   94.77   12.74
  -9   7   1   88.70    9.53
  -9   7   1   70.81    6.98
   8  -7  -1   28.94    5.30
   8  -7  -1   13.89   19.12
  -8   7   1   20.16    4.83
  -8   7   1   21.03    3.55
  -8   7   1   18.02    7.75
  -8   7   1   27.60    6.99
  -8   7   1   24.26   14.28
   7  -7  -1   93.19   19.92
   7  -7  -1  104.04    8.61
  -7   7   1  124.79    8.88
  -7   7   1  118.26   10.16
  -7   7   1  113.18   11.41
  -7   7   1  117.38    7.47
  -7   7   1  139.54   20.04
   6  -7  -1  153.90   10.51
   6  -7  -1  162.44   10.15
   6  -7  -1  170.16   21.82
  -6   7   1  176.67   10.41
  -6   7   1  171.52    9.32
  -6   7   1  149.43   11.00
   5  -7  -1  164.47    9.62
   5  -7  -1  177.64   10.01
   5  -7  -1  165.87   18.13
  -5   7   1  153.06    9.47
  -5   7   1  158.39   11.18
  -5   7   1  163.45    9.26
  -5   7   1  154.32   11.00
   4  -7  -1  156.70    9.13
   4  -7  -1  160.57    9.67
  -4   7   1  157.78    9.29
  -4   7   1  161.91   11.95
  -4   7   1  175.58   12.13
   3  -7  -1  378.60   19.81
   3  -7  -1  345.35   19.11
   3  -7  -1  376.33   18.71
   3  -7  -1  365.93   17.77
  -3   7   1  386.77   18.73
  -3   7   1  355.40   21.27
   2  -7  -1  146.23    9.09
   2  -7  -1  131.79   10.83
   2  -7  -1  137.55   11.62
  -2   7   1  143.99   13.70
  -2   7   1  140.68   13.13
  -2   7   1  152.92    9.28
   1  -7  -1   85.19   10.52
   1  -7  -1   87.65   10.51
   1  -7  -1   89.13    7.13
  -1   7   1   86.38   12.86
  -1   7   1   84.23   12.86
  -1   7   1   92.05    7.54
   0  -7  -1   -0.36    3.33
   0  -7  -1   -2.61    6.28
   0  -7  -1    7.03    6.68
   0   7   1   -1.93    8.16
   0   7   1    3.10    3.75
   0   7   1   -3.67    7.63
  -1  -7  -1   21.91    4.71
  -1  -7  -1   33.72    8.83
  -1  -7  -1   24.02    7.87
   1   7   1   27.71    9.76
   1   7   1   20.44    5.55
   1   7   1    0.94    9.96
  -2  -7  -1   47.21   10.33
  -2  -7  -1   27.92   10.06
  -2  -7  -1   40.24    5.86
   2   7   1   32.81   10.73
   2   7   1   21.64   12.66
   2   7   1   36.97    7.56
  -3  -7  -1   18.68    5.65
  -3  -7  -1   16.00   10.07
   3   7   1   25.01   15.34
   3   7   1   15.31   11.75
   3   7   1   18.49    7.17
  -4  -7  -1   51.71   13.78
  -4  -7  -1   32.78    7.29
   4   7   1   39.46   10.58
   4   7   1   -8.74   20.73
  -5  -7  -1   19.46   15.58
   5   7   1   39.16   21.32
   5   7   1  -16.09   20.34
  -6  -7  -1   -5.82   18.83
   6   7   1   32.46   27.47
 -12   8   1   12.90    5.31
  11  -8  -1   25.61    7.98
 -11   8   1   37.75   12.38
 -11   8   1   46.92    5.74
 -11   8   1   31.01   12.38
  10  -8  -1  160.91   14.23
 -10   8   1  180.82   11.11
 -10   8   1  148.25   18.72
 -10   8   1  193.77   17.73
 -10   8   1  199.79   14.66
   9  -8  -1  156.28   12.84
   9  -8  -1  196.54   32.73
  -9   8   1  202.78   27.42
  -9   8   1  157.62   14.73
  -9   8   1  165.72   12.47
  -9   8   1  143.96   16.18
   8  -8  -1   31.72    5.62
   8  -8  -1   43.09   21.69
  -8   8   1   29.98    5.22
  -8   8   1   20.37    6.89
  -8   8   1   34.01    7.97
  -8   8   1   24.77    3.97
   7  -8  -1    6.57   13.94
   7  -8  -1    9.96    3.87
  -7   8   1   10.42    3.14
  -7   8   1   12.53    4.23
  -7   8   1   17.51    6.59
  -7   8   1   13.90    5.32
   6  -8  -1  264.40   14.28
   6  -8  -1  236.70   24.77
   6  -8  -1  256.57   14.55
  -6   8   1  241.90   13.45
  -6   8   1  258.60   15.07
   5  -8  -1   23.71    3.68
   5  -8  -1   30.68   10.48
   5  -8  -1   17.38    6.03
  -5   8   1   16.19    3.49
  -5   8   1   24.59    6.11
  -5   8   1   14.91    5.93
   4  -8  -1   54.86    6.67
   4  -8  -1   56.20    5.92
   4  -8  -1   50.90    5.00
  -4   8   1   57.28    8.44
  -4   8   1   63.72    9.18
  -4   8   1   43.72    5.15
   3  -8  -1   12.35    4.86
   3  -8  -1   14.13    3.81
   3  -8  -1    8.55    4.70
  -3   8   1   10.84    3.37
  -3   8   1   -0.83    6.73
  -3   8   1    5.44    7.49
   2  -8  -1  124.11    8.91
   2  -8  -1  127.63   12.70
   2  -8  -1  118.75   11.77
  -2   8   1  113.62   14.84
  -2   8   1  128.16    9.04
  -2   8   1  115.91   14.71
   1  -8  -1   47.39    8.44
   1  -8  -1   39.25    5.33
   1  -8  -1   48.27    8.78
  -1   8   1   50.42    6.96
  -1   8   1   40.62   10.69
  -1   8   1   45.67   10.76
   0  -8  -1   28.93    8.93
   0  -8  -1   12.59    8.26
   0  -8  -1    9.27    4.25
   0   8   1   17.95    9.50
   0   8   1   11.26    4.92
   0   8   1   -2.04    9.86
  -1  -8  -1   32.63    5.74
  -1  -8  -1   47.55   11.77
  -1  -8  -1   39.41   10.74
   1   8   1   49.77   13.36
   1   8   1   41.84   11.81
   1   8   1   48.92    8.14
  -2  -8  -1    6.91   10.56
  -2  -8  -1    6.52    5.96
   2   8   1    2.97    7.29
   2   8   1  -32.55   12.95
   2   8   1   27.10   12.11
  -3  -8  -1   18.89    6.10
  -3  -8  -1   36.12   13.06
   3   8   1   43.90    9.82
   3   8   1   20.13   16.21
  -4  -8  -1   54.54   16.60
   4   8   1   46.91   20.95
  -5  -8  -1   11.85   18.76
   5   8   1  -25.44   24.66
 -12   9   1    6.79    5.21
  11  -9  -1   -7.50    6.70
 -11   9   1   -7.91    4.24
  10  -9  -1   22.84    6.99
  10  -9  -1    5.82   34.26
 -10   9   1   15.90    7.13
 -10   9   1   18.83    4.35
 -10   9   1    5.57    9.56
 -10   9   1   12.03   10.98
   9  -9  -1   65.76   27.67
   9  -9  -1   72.74    9.40
  -9   9   1   57.71    6.40
  -9   9   1   46.46    7.16
  -9   9   1   32.03    9.91
  -9   9   1   55.18   10.22
   8  -9  -1   84.40    9.27
   8  -9  -1   79.88   22.91
  -8   9   1   64.40    6.67
  -8   9   1   60.34   10.42
  -8   9   1   70.59    9.14
  -8   9   1   65.92    8.64
   7  -9  -1   35.95    5.51
   7  -9  -1    7.65   16.66
   7  -9  -1   29.54    6.08
  -7   9   1   26.62    6.76
  -7   9   1   31.95    4.47
   6  -9  -1   68.60    7.41
   6  -9  -1   52.20   16.04
   6  -9  -1   74.40    8.04
  -6   9   1   64.26    6.33
  -6   9   1   78.82    9.29
  -6   9   1   81.67   11.10
  -6   9   1   62.41    9.95
   5  -9  -1   20.07   11.56
   5  -9  -1   23.97    4.78
   5  -9  -1   23.45    3.90
  -5   9   1   15.27    8.58
  -5   9   1   18.55    3.80
  -5   9   1   34.23    9.10
   4  -9  -1  149.44   11.36
   4  -9  -1  145.97   10.25
   4  -9  -1  143.79   10.90
   4  -9  -1  155.59    9.26
  -4   9   1  140.73   15.78
  -4   9   1  157.95   15.59
  -4   9   1  152.90   10.06
   3  -9  -1  129.11    9.65
   3  -9  -1  141.23   12.59
  -3   9   1  146.73   17.30
  -3   9   1  129.59   16.16
  -3   9   1  129.84    9.73
   2  -9  -1   57.64    9.43
   2  -9  -1   59.91    9.73
   2  -9  -1   51.88    7.30
  -2   9   1   56.23   11.52
  -2   9   1   52.43    6.54
  -2   9   1   50.09   12.55
   1  -9  -1   51.47   10.15
   1  -9  -1   40.53    9.98
   1  -9  -1   37.63    5.74
  -1   9   1   39.26    6.28
  -1   9   1   40.95   13.16
  -1   9   1   56.89   11.99
   0  -9  -1   67.81   12.18
   0  -9  -1   48.76   10.83
   0   9   1   55.94    8.17
   0   9   1   43.79   13.93
  -1  -9  -1   26.26   11.38
   1   9   1   20.28    7.67
   1   9   1   23.79   17.85
  -2  -9  -1   31.74   13.33
   2   9   1   42.25   20.08
   2   9   1   19.73   16.62
   2   9   1   21.67    8.46
  -3  -9  -1   12.41   14.56
   3   9   1    3.89    9.74
   3   9   1    0.59   19.78
  -4  -9  -1   74.65   19.08
   4   9   1   23.21   24.75
 -12  10   1   16.32    5.86
  11 -10  -1   61.80   38.83
  11 -10  -1   50.37    9.96
 -11  10   1   38.09    5.78
  10 -10  -1   52.82   33.31
  10 -10  -1   34.55    9.12
 -10  10   1   44.01    5.94
 -10  10   1   38.34   11.15
 -10  10   1   34.49   10.41
   9 -10  -1  140.45   33.02
   9 -10  -1  114.55   12.27
  -9  10   1  119.91   13.69
  -9  10   1  118.29    9.01
   8 -10  -1   22.56    6.45
   8 -10  -1    9.54    7.06
   8 -10  -1   -0.35   20.42
  -8  10   1   23.45    4.55
  -8  10   1   18.68    7.74
   7 -10  -1   68.99    7.97
   7 -10  -1   83.03    8.88
   7 -10  -1   56.86   18.59
  -7  10   1   60.85    6.99
  -7  10   1   64.86    8.96
  -7  10   1   62.86   10.13
  -7  10   1   75.18   11.65
   6 -10  -1   95.08   18.07
   6 -10  -1   85.03    8.35
   6 -10  -1   73.12    9.27
  -6  10   1  110.01   16.00
  -6  10   1   74.94   11.54
  -6  10   1   73.73    7.30
   5 -10  -1   64.32    7.13
   5 -10  -1   78.51   16.95
   5 -10  -1   64.89    8.38
  -5  10   1   78.43   12.57
  -5  10   1   72.28    7.52
  -5  10   1   43.63   10.89
   4 -10  -1    1.23    4.28
   4 -10  -1    3.41    5.93
   4 -10  -1    0.44    5.43
  -4  10   1   -5.45   10.12
  -4  10   1   -4.37    4.13
  -4  10   1    9.24   10.31
   3 -10  -1   24.96    8.17
   3 -10  -1   22.33    8.23
   3 -10  -1   24.78    5.13
  -3  10   1   37.66   11.64
  -3  10   1   41.61   12.91
  -3  10   1   26.24    5.60
   2 -10  -1   60.19   10.24
   2 -10  -1   71.88   11.75
   2 -10  -1   50.35    6.84
  -2  10   1   78.69    9.31
  -2  10   1   83.99   14.63
  -2  10   1   61.91   14.50
   1 -10  -1    8.07    9.58
   1 -10  -1   -2.81    9.34
  -1  10   1    8.34    6.09
  -1  10   1   15.52   14.77
  -1  10   1    1.60   12.74
   0 -10  -1    6.13   12.79
   0 -10  -1   -8.20   10.05
   0  10   1   24.71   15.72
   0  10   1    1.35    7.01
  -1 -10  -1   33.76   14.14
   1  10   1    7.66    9.93
   1  10   1   20.57   17.20
  -2 -10  -1   16.86   15.07
   2  10   1    7.52   19.12
   2  10   1   36.50   11.01
  -3 -10  -1   28.04   18.55
   3  10   1    9.59   22.76
   3  10   1   -9.99   11.24
 -12  11   1    3.93    5.47
  11 -11  -1   13.60    8.96
  11 -11  -1   57.13   42.76
 -11  11   1   12.54    5.40
  10 -11  -1   49.72   36.26
 -10  11   1   29.96    5.59
 -10  11   1    5.98   10.66
   9 -11  -1  131.24   13.40
   9 -11  -1  203.51   35.61
  -9  11   1  133.97   10.53
  -9  11   1  150.71   15.58
   8 -11  -1   68.71    9.43
   8 -11  -1   81.00    9.28
   8 -11  -1   94.51   29.38
  -8  11   1   50.37    9.70
  -8  11   1   66.33    7.99
   7 -11  -1    6.01    5.55
   7 -11  -1   23.82    6.86
   7 -11  -1   10.84   17.81
  -7  11   1    7.12    4.55
  -7  11   1   25.39    7.11
  -7  11   1   -7.96    8.35
  -7  11   1   -5.49    9.66
  -7  11   1    6.45   11.93
   6 -11  -1   29.56    6.65
   6 -11  -1   37.82   17.32
   6 -11  -1   37.32    5.96
  -6  11   1   34.25   13.31
  -6  11   1   19.61   10.87
  -6  11   1   40.26    6.12
   5 -11  -1    1.31    5.27
  -5  11   1   10.10   11.69
  -5  11   1    7.03   11.10
  -5  11   1   -0.86    4.48
   4 -11  -1   15.06    7.97
   4 -11  -1   11.62    5.41
   4 -11  -1   13.33    7.25
  -4  11   1   -5.01   12.36
  -4  11   1   10.61   12.59
  -4  11   1   17.17    5.80
   3 -11  -1  239.72   18.66
   3 -11  -1  251.36   19.45
   3 -11  -1  176.81   14.33
  -3  11   1  236.39   15.99
  -3  11   1  227.71   26.24
  -3  11   1  256.59   24.69
   2 -11  -1   17.69   10.37
   2 -11  -1   22.91   10.82
  -2  11   1   10.98   14.07
  -2  11   1   13.77   16.88
   1 -11  -1  140.58   28.59
  -1  11   1   55.14   18.36
  -1  11   1   92.55   11.67
   0 -11  -1   17.11   13.83
   0  11   1   17.56    8.68
   0  11   1    9.87   17.02
  -1 -11  -1   16.84   16.57
   1  11   1    8.10   20.13
   1  11   1   16.82   10.57
   2  11   1   27.59   12.13
  12 -12  -1   25.54   52.78
 -12  12   1    8.49    6.70
  11 -12  -1   86.50   44.07
  10 -12  -1   40.05   36.65
  10 -12  -1    1.03    8.52
 -10  12   1   17.97    5.70
   9 -12  -1   52.54   33.61
   9 -12  -1   80.28    9.98
  -9  12   1   64.19    7.56
  -9  12   1   43.10   11.24
   8 -12  -1   21.31    7.08
   8 -12  -1    1.31   22.90
   8 -12  -1    2.71    8.58
  -8  12   1   11.76   12.27
  -8  12   1   18.59   14.22
  -8  12   1   18.73    9.30
  -8  12   1   -4.03   14.01
  -8  12   1   10.76    5.44
   7 -12  -1   93.82   22.73
   7 -12  -1   98.71    9.70
   7 -12  -1  104.89   12.67
  -7  12   1   90.89   10.09
  -7  12   1   77.70   16.98
  -7  12   1   52.88   14.08
  -7  12   1   78.75   16.98
   6 -12  -1  169.78   25.74
   6 -12  -1  107.23   12.85
  -6  12   1  153.59   23.03
  -6  12   1  151.90   12.10
  -6  12   1  146.75   20.86
   5 -12  -1    6.15    6.22
  -5  12   1   23.01   16.20
  -5  12   1    1.50    6.11
  -5  12   1    4.94   13.72
   4 -12  -1   29.99    9.36
   4 -12  -1   27.07    9.89
  -4  12   1   40.84   15.94
  -4  12   1   42.29   15.05
   3 -12  -1    5.11   11.02
   3 -12  -1    6.84   10.43
   3 -12  -1    5.36    8.00
  -3  12   1   -4.41    6.20
  -3  12   1   14.47   14.06
  -3  12   1    2.86   15.66
  -2  12   1   51.73    9.76
  -2  12   1   31.30   19.57
   1 -12  -1   -1.12   13.82
  -1  12   1   32.14    9.33
  -1  12   1   -3.63   18.31
   0 -12  -1   24.56   16.44
   0  12   1    9.25   20.10
   0  12   1    1.36   10.74
  11 -13  -1   69.25   49.18
  10 -13  -1   31.90   40.86
   9 -13  -1   53.27   37.58
   9 -13  -1   84.91   12.55
  -9  13   1   56.59   16.05
  -9  13   1   73.42   12.72
  -9  13   1   70.01    8.91
   8 -13  -1   49.51   26.86
   8 -13  -1   38.63   10.17
  -8  13   1   14.38   15.23
  -8  13   1   24.88    6.86
  -8  13   1   28.13   10.96
  -8  13   1   12.79   17.12
   7 -13  -1  -11.23    8.91
   7 -13  -1   14.68   21.93
  -7  13   1   16.86   16.98
  -7  13   1   33.58   18.42
  -7  13   1   39.08    7.97
   6 -13  -1   80.67   24.32
  -6  13   1   25.27   17.32
  -6  13   1   59.40    8.83
  -6  13   1   33.92   18.96
   5 -13  -1    6.75    9.45
   5 -13  -1    6.10    8.77
  -5  13   1  -20.56   15.17
  -5  13   1   17.56   19.20
  -5  13   1    5.84    7.13
   4 -13  -1   63.50   12.28
   4 -13  -1   47.39   12.40
  -4  13   1  -16.71   20.18
  -4  13   1   40.11    8.99
   3 -13  -1    6.02   12.71
  -3  13   1   31.94    9.45
  -3  13   1  -13.49   19.38
   2 -13  -1   -7.15   14.07
  -2  13   1   42.48   22.28
  -2  13   1    0.26   10.03
  -1  13   1    7.06   10.95
  -1  13   1  -13.69   22.85
  10 -14  -1   49.00   43.63
 -10  14   1    5.92    8.54
 -10  14   1  -11.72   18.37
 -10  14   1  -40.24   22.68
   9 -14  -1   57.13   39.97
  -9  14   1   33.21   20.31
  -9  14   1   48.98    8.88
  -9  14   1   41.31   22.37
   8 -14  -1   -0.95   28.97
   8 -14  -1    6.27   12.06
  -8  14   1  -17.34   21.21
  -8  14   1   48.06   20.60
  -8  14   1    1.00    7.42
   7 -14  -1   -9.04   26.38
  -7  14   1   21.25    8.59
  -7  14   1   10.76   18.16
   6 -14  -1   55.73   27.20
  -6  14   1   51.56   22.64
  -6  14   1   84.78   11.34
   5 -14  -1   29.84   13.02
   5 -14  -1   50.08   11.55
  -5  14   1   64.24   10.77
  -5  14   1   -5.82   21.19
   4 -14  -1   22.28   13.56
   4 -14  -1   42.28   14.77
  -4  14   1   39.63   23.42
  -4  14   1   10.76    9.69
  -5  15  -2    2.98   24.72
  -5  15  -2   33.22   11.35
   5 -15   2    2.00    8.95
   5 -15   2    9.63   11.44
   5 -15   2   -6.67   27.32
  -6  15  -2   39.31   12.62
  -6  15  -2   20.27   25.24
  -6  15  -2   22.13   10.96
   6 -15   2   20.34    9.74
   6 -15   2   45.32   28.07
  -7  15  -2   10.70   24.43
  -7  15  -2   27.75   10.61
   7 -15   2   15.67    9.81
   7 -15   2  -16.56   28.44
  -2  14  -2   -3.23   23.79
  -2  14  -2    0.67   11.30
   2 -14   2   12.91   14.03
  -3  14  -2    8.01   22.90
  -3  14  -2   12.28   11.12
   3 -14   2   -3.26   12.44
   3 -14   2  -15.05   15.51
  -4  14  -2   10.37    9.28
  -4  14  -2   12.86   23.04
   4 -14   2   23.13   10.88
   4 -14   2   19.93   13.00
  -5  14  -2   -6.78   21.41
  -5  14  -2    5.46    9.04
   5 -14   2  -12.59   21.15
   5 -14   2   -2.27    7.28
   5 -14   2    9.89    8.83
  -6  14  -2   19.54    8.43
  -6  14  -2   38.74   16.86
  -6  14  -2  -11.52   27.50
  -6  14  -2   -0.59   10.31
   6 -14   2    1.74    8.20
   6 -14   2   13.10   22.60
   6 -14   2   13.58    8.08
  -7  14  -2   25.82   20.61
  -7  14  -2   13.41   17.52
  -7  14  -2    9.95    8.33
   7 -14   2   39.87   25.04
   7 -14   2   16.00    8.08
   7 -14   2   14.69    9.28
  -8  14  -2   -2.36   22.19
  -8  14  -2   -7.82   17.71
  -8  14  -2    0.28    8.58
  -8  14  -2   16.83   11.55
   8 -14   2   -6.25   27.66
   8 -14   2   -4.17    9.61
   8 -14   2   17.64    9.23
  -9  14  -2   52.82    9.42
  -9  14  -2   38.41   23.37
  -9  14  -2   43.28   14.73
  -9  14  -2   55.32   19.37
   9 -14   2   66.00   10.97
   9 -14   2   36.64   12.43
   9 -14   2   34.65   43.55
   0  13  -2  -15.32   11.75
   0  13  -2   24.70   22.29
   0 -13   2    8.61   14.81
  -1  13  -2    4.00   21.48
  -1  13  -2   26.80   10.68
   1 -13   2    3.55   13.09
  -2  13  -2   -0.05    8.85
  -2  13  -2   -8.37   18.96
   2 -13   2   20.88   14.98
   2 -13   2  -12.09   10.89
  -3  13  -2   86.99   11.65
  -3  13  -2   39.06   20.47
   3 -13   2   73.16   14.82
   3 -13   2   91.19   13.22
  -4  13  -2   30.26    8.68
  -4  13  -2   18.10   15.05
   4 -13   2   33.81   11.23
   4 -13   2   30.34    6.68
   4 -13   2   34.69    9.32
  -5  13  -2   42.94   15.76
  -5  13  -2   11.04    7.33
  -5  13  -2   18.23   18.58
   5 -13   2   15.09    6.26
   5 -13   2    7.17    6.55
   5 -13   2    1.61   18.37
  -6  13  -2  -15.58   17.55
  -6  13  -2   16.17    9.05
  -6  13  -2   14.73    7.27
  -6  13  -2    6.58   14.41
   6 -13   2   24.47    6.61
   6 -13   2    6.37    7.12
   6 -13   2  -11.19   18.74
  -7  13  -2   89.65   11.61
  -7  13  -2   49.79   19.75
  -7  13  -2  103.17   17.29
  -7  13  -2   91.15   11.78
   7 -13   2   98.24   12.82
   7 -13   2   72.25   25.60
   7 -13   2  112.04   12.31
  -8  13  -2    5.60   14.26
  -8  13  -2  -18.96   18.37
  -8  13  -2   24.58    7.38
  -8  13  -2   17.01   10.54
   8 -13   2   18.09    8.04
   8 -13   2   -1.04   32.60
   8 -13   2   12.76    8.38
  -9  13  -2   49.09   15.54
  -9  13  -2   23.55   19.87
  -9  13  -2   56.50   13.62
  -9  13  -2   65.65    8.37
   9 -13   2   77.42   40.52
   9 -13   2   45.69    9.99
  10 -13   2   50.59   48.90
   1  12  -2    1.33   20.83
  -1 -12   2   29.82   14.67
   0  12  -2    0.95   18.76
   0  12  -2   23.61    9.53
   0 -12   2    3.03   12.14
  -1  12  -2   12.20    8.96
  -1  12  -2   35.72   18.27
   1 -12   2   -4.88   18.21
   1 -12   2   -7.16   18.10
  -2  12  -2   23.94   10.58
  -2  12  -2   23.75   18.25
  -2  12  -2   24.98   14.50
   2 -12   2   29.93    9.93
   2 -12   2   17.93   12.36
  -3  12  -2   -0.34    6.15
  -3  12  -2   12.32   13.46
  -3  12  -2   -2.76   16.14
   3 -12   2    1.31    9.93
   3 -12   2    4.89    8.05
   3 -12   2   -6.01    5.75
  -4  12  -2   11.55    6.33
  -4  12  -2   -2.53   12.81
  -4  12  -2   -5.30   15.48
   4 -12   2    4.49    5.49
   4 -12   2   15.36    7.16
   4 -12   2    8.19    9.28
   4 -12   2    6.24    5.26
  -5  12  -2   24.55    6.67
  -5  12  -2   33.66   12.83
  -5  12  -2   21.75   15.79
   5 -12   2   31.28   30.73
   5 -12   2   19.49    6.00
   5 -12   2    2.65    5.61
  -6  12  -2  -31.26   15.48
  -6  12  -2   14.56    5.73
  -6  12  -2    9.67    7.50
  -6  12  -2    3.63   11.30
   6 -12   2    5.34    5.87
   6 -12   2   28.93    6.35
  -7  12  -2   26.31   15.00
  -7  12  -2   28.60    5.91
  -7  12  -2    9.35   11.54
  -7  12  -2    6.06    8.15
   7 -12   2   26.85    6.62
   7 -12   2   26.70    6.86
   7 -12   2   29.91   20.63
  -8  12  -2  111.25   11.17
  -8  12  -2  145.30   16.38
  -8  12  -2  138.10   18.81
   8 -12   2  130.77   13.05
   8 -12   2  202.80   38.09
   8 -12   2  128.63   13.32
  -9  12  -2  105.14   13.76
  -9  12  -2   60.13   16.55
   9 -12   2   -5.76   33.90
   9 -12   2   78.28   10.62
 -10  12  -2   39.58   13.45
  10 -12   2   21.82    9.01
  10 -12   2   88.04   43.55
  11 -12   2   84.51   52.35
   3  11  -2   40.22   23.94
  -3 -11   2   22.25   16.08
   2  11  -2   -7.66   20.00
  -2 -11   2   25.15   14.16
   1  11  -2   -6.59    8.12
   1  11  -2    3.69   17.62
  -1 -11   2   -2.82   11.21
   0  11  -2   40.67    8.79
   0  11  -2   31.95   16.96
   0 -11   2  -26.86   13.89
  -1  11  -2   78.65   16.31
  -1  11  -2   94.38   12.11
  -1  11  -2   40.96   16.62
   1 -11   2   67.74   11.90
   1 -11   2   51.02   14.47
  -2  11  -2   43.82    8.26
  -2  11  -2   17.62   14.66
  -2  11  -2   35.20   12.75
   2 -11   2   44.63    6.96
   2 -11   2   45.78   12.53
   2 -11   2   52.33    9.77
  -3  11  -2   27.45   16.01
  -3  11  -2   53.16    7.81
  -3  11  -2   81.26   13.97
   3 -11   2   59.76    7.85
   3 -11   2   53.79    6.64
   3 -11   2   53.36   11.62
   3 -11   2   59.91    9.28
  -4  11  -2   49.32    6.95
  -4  11  -2   73.24   12.41
  -4  11  -2    5.27   13.56
   4 -11   2   64.23    7.78
   4 -11   2   34.06   12.65
   4 -11   2   49.43    7.17
   4 -11   2   47.12    6.34
  -5  11  -2   38.02   14.18
  -5  11  -2   31.37   11.01
  -5  11  -2    8.27    5.21
  -5  11  -2   17.29    5.79
   5 -11   2   21.24    5.09
   5 -11   2   13.32    5.02
   5 -11   2    9.23   14.01
  -6  11  -2  126.12   12.37
  -6  11  -2  122.42   17.02
  -6  11  -2  147.70   10.73
   6 -11   2  132.94   11.24
   6 -11   2  125.29   21.98
   6 -11   2  146.36   10.75
  -7  11  -2   17.90    4.97
  -7  11  -2   13.37    7.56
  -7  11  -2   17.04    9.20
  -7  11  -2    9.77   13.79
   7 -11   2   16.20    5.63
   7 -11   2    7.17    5.29
   7 -11   2   28.96   19.15
  -8  11  -2   11.05    4.42
  -8  11  -2   -5.45   10.05
  -8  11  -2   14.50   13.49
  -8  11  -2    4.79    8.20
   8 -11   2    1.69    5.79
  -9  11  -2   59.66   13.21
  -9  11  -2   81.13   12.68
   9 -11   2   76.31   36.21
 -10  11  -2  105.46   16.14
  10 -11   2   59.75   40.80
  10 -11   2   90.82   11.87
  11 -11   2    9.66    8.57
   4  10  -2    4.18   23.45
  -4 -10   2  -10.97   14.21
   3  10  -2   24.26   20.59
  -3 -10   2   -0.57   13.42
   2  10  -2   14.42   20.17
  -2 -10   2   23.54   12.20
   1  10  -2   20.40    8.92
  -1 -10   2   -2.41   12.38
  -1 -10   2    7.52    9.99
   0  10  -2   96.75   11.81
   0  10  -2   59.92   16.00
   0 -10   2   54.62   14.53
   0 -10   2   83.66   12.64
   0 -10   2   68.47    9.30
  -1  10  -2    8.17   10.57
  -1  10  -2   11.55    6.12
  -1  10  -2   10.35   12.91
   1 -10   2   11.32   10.80
   1 -10   2    2.30    7.35
   1 -10   2    5.39    4.87
  -2  10  -2   52.96   12.05
  -2  10  -2   26.42   12.71
  -2  10  -2   33.37    6.52
   2 -10   2   36.73    4.86
   2 -10   2   45.44   11.63
   2 -10   2   32.14    5.44
   2 -10   2   30.96    7.58
  -3  10  -2   16.83    5.10
  -3  10  -2   15.08    9.49
  -3  10  -2    5.72   11.78
   3 -10   2   11.79    4.39
   3 -10   2    9.74    5.56
   3 -10   2   16.02    9.40
   3 -10   2   14.98    4.01
  -4  10  -2   20.90   12.38
  -4  10  -2   45.72    6.09
  -4  10  -2   48.89    9.88
   4 -10   2   46.56    5.68
   4 -10   2   49.58    7.23
   4 -10   2   58.57    8.48
   4 -10   2   60.18    7.03
  -5  10  -2   26.15    4.88
  -5  10  -2    8.13    7.97
  -5  10  -2   22.24   12.25
  -5  10  -2   14.92    9.18
   5 -10   2   23.37   12.40
   5 -10   2   14.71    4.06
   5 -10   2   16.00    4.29
  -6  10  -2   11.11    4.05
  -6  10  -2    9.90    6.11
  -6  10  -2    7.46   11.30
  -6  10  -2    6.62    7.40
   6 -10   2    7.65    4.39
   6 -10   2   12.21   14.50
   6 -10   2   14.74    4.67
  -7  10  -2   48.94    8.45
  -7  10  -2   35.28    7.84
  -7  10  -2   46.25   12.62
  -7  10  -2   48.03    6.30
   7 -10   2   58.37    7.99
   7 -10   2   57.18    7.10
   7 -10   2   78.33   23.49
  -8  10  -2   28.70    8.22
  -8  10  -2    3.32    9.13
   8 -10   2    2.04   25.01
  -9  10  -2  121.83   17.43
  -9  10  -2  121.84   16.64
   9 -10   2  134.88   36.88
   9 -10   2  108.69   13.15
 -10  10  -2  -15.50   12.39
 -10  10  -2   -3.50   12.94
  10 -10   2   -5.96    7.00
  10 -10   2   -7.36   36.86
  11 -10   2   45.84   10.35
  12 -10   2   -6.26   10.61
   5   9  -2   38.37   25.20
  -5  -9   2   15.75   16.22
   4   9  -2    9.72   19.40
  -4  -9   2   22.87   13.24
   3   9  -2    4.19   16.94
  -3  -9   2    6.14   11.85
   2   9  -2  -17.21   14.82
   2   9  -2   -3.69   12.91
   2   9  -2    8.39    6.94
  -2  -9   2    5.70   12.25
  -2  -9   2   10.15   10.35
   1   9  -2   31.58   14.64
   1   9  -2   51.84    8.14
   1   9  -2   49.69   13.30
  -1  -9   2   36.11   12.66
  -1  -9   2   41.76    9.86
  -1  -9   2   26.37    5.48
   0   9  -2   36.10   13.64
   0   9  -2   80.05   12.22
   0   9  -2   59.99    7.83
   0  -9   2   63.05    9.87
   0  -9   2   40.62    5.92
   0  -9   2   51.50   12.74
  -1   9  -2   84.39   14.84
  -1   9  -2   98.87    9.69
  -1   9  -2  113.31   15.27
   1  -9   2   98.78   11.57
   1  -9   2   95.80    8.48
   1  -9   2  131.85   15.46
  -2   9  -2    9.68    8.02
  -2   9  -2    9.80   11.77
  -2   9  -2    5.98    4.30
   2  -9   2    9.08    8.36
   2  -9   2    5.74    5.01
   2  -9   2    8.65    3.20
   2  -9   2    7.31    3.62
  -3   9  -2   67.98    7.39
  -3   9  -2   77.21   10.73
  -3   9  -2   54.46   12.15
   3  -9   2   83.54   10.72
   3  -9   2   76.99    6.75
   3  -9   2   79.37    6.34
   3  -9   2   69.04    8.01
  -4   9  -2  301.35   21.69
  -4   9  -2  364.29   18.86
   4  -9   2  365.17   18.37
   4  -9   2  403.84   27.90
   4  -9   2  369.23   18.61
  -5   9  -2   14.80   10.27
  -5   9  -2   19.19    6.11
  -5   9  -2   26.33    4.06
   5  -9   2   28.31   12.19
   5  -9   2   24.77    3.84
   5  -9   2   23.23    4.30
  -6   9  -2  109.52    7.65
  -6   9  -2  123.55   10.90
  -6   9  -2   76.48   12.42
  -6   9  -2  107.18    9.88
   6  -9   2  105.00   19.39
   6  -9   2  115.61    9.03
   6  -9   2  121.25    8.29
  -7   9  -2  138.32   12.53
   7  -9   2  139.07   10.61
   7  -9   2  133.15   25.64
  -8   9  -2   26.52    8.00
  -8   9  -2   16.84    8.57
   8  -9   2   15.94    5.81
   8  -9   2   35.12   24.18
  -9   9  -2  190.08   19.16
  -9   9  -2  240.01   19.31
   9  -9   2  208.68   15.08
   9  -9   2  246.14   40.85
 -10   9  -2   29.31   12.61
  10  -9   2   49.06    8.03
  11  -9   2    6.32    8.43
  11  -9   2   19.38   10.19
  12  -9   2   16.35    9.76
  12  -9   2   -0.56   12.63
   6   8  -2   19.40   25.17
  -6  -8   2   -4.30   16.98
   5   8  -2    1.41   20.31
  -5  -8   2   12.25   14.03
   4   8  -2   48.78   25.81
   4   8  -2  -18.41   14.64
  -4  -8   2   17.87   12.26
  -4  -8   2   18.53    5.96
   3   8  -2   85.04   19.61
   3   8  -2   99.30   16.09
  -3  -8   2  101.82   14.28
   2   8  -2   78.92   17.42
   2   8  -2   76.08   10.69
   2   8  -2  103.70   14.38
  -2  -8   2   81.32   12.06
  -2  -8   2   86.88   14.61
  -2  -8   2   92.64    9.30
   1   8  -2  165.21   18.49
   1   8  -2  191.98   22.08
   1   8  -2  204.41   13.70
  -1  -8   2  203.92   19.96
  -1  -8   2  189.01   15.64
  -1  -8   2  168.03   12.01
   0   8  -2   60.65    7.68
   0   8  -2   46.89    9.79
   0   8  -2   36.36   12.25
   0  -8   2   48.29    6.77
   0  -8   2   47.60    7.94
   0  -8   2   77.12   12.65
  -1   8  -2   47.83    9.50
  -1   8  -2   31.46   11.11
  -1   8  -2   51.53    6.40
   1  -8   2   48.94    5.92
   1  -8   2   69.30   11.26
   1  -8   2   50.25    7.59
  -2   8  -2  107.64    8.35
  -2   8  -2   92.65   11.99
   2  -8   2  108.65    9.33
   2  -8   2   96.26    8.84
   2  -8   2  122.21   13.06
  -3   8  -2   98.86    7.47
  -3   8  -2   82.26   12.84
  -3   8  -2  110.55   10.87
   3  -8   2   95.71   11.15
   3  -8   2  102.65    6.99
   3  -8   2   95.22    7.71
   3  -8   2  108.71    7.05
  -4   8  -2   45.37    4.95
  -4   8  -2   39.06    5.72
  -4   8  -2   34.93    9.03
  -4   8  -2   36.29    6.25
   4  -8   2   34.84    4.60
   4  -8   2   40.98   10.84
   4  -8   2   40.73    4.62
  -5   8  -2  143.85    8.45
  -5   8  -2  111.13   14.89
  -5   8  -2  127.41    9.62
  -5   8  -2  144.28   10.57
   5  -8   2  155.82   19.79
   5  -8   2  151.91    8.54
   5  -8   2  148.59    9.40
  -6   8  -2   28.48    3.35
   6  -8   2   17.81    3.67
   6  -8   2   26.42   14.14
   6  -8   2   24.64    4.71
  -7   8  -2  123.09   11.65
   7  -8   2  114.28    9.22
   7  -8   2   97.86   22.58
  -8   8  -2   11.13    7.50
  -8   8  -2    2.23    7.14
  -8   8  -2   -0.18   16.88
   8  -8   2    5.26   21.11
   8  -8   2   10.94    4.32
  -9   8  -2  113.55   15.50
  -9   8  -2  110.42   24.91
   9  -8   2   95.79   10.62
 -10   8  -2   85.72   14.17
  10  -8   2   82.71   11.36
  10  -8   2   86.75   11.44
 -11   8  -2   93.68   16.22
  11  -8   2   57.46    9.64
  11  -8   2   68.88   12.74
  12  -8   2   -1.30    9.13
  12  -8   2    0.98   12.94
   7   7  -2   60.32   26.44
  -7  -7   2   38.17   17.56
  -7  -7   2   23.95   16.03
   6   7  -2   88.02   23.11
  -6  -7   2   51.96   15.93
   5   7  -2   -3.37   17.72
   5   7  -2   17.07   13.97
  -5  -7   2    0.04    5.81
  -5  -7   2    2.65   11.37
  -5  -7   2   23.25   13.61
   4   7  -2   16.03   12.26
   4   7  -2   16.17   15.43
  -4  -7   2    3.79    9.48
  -4  -7   2   10.37    6.62
  -4  -7   2   -5.84   12.64
   3   7  -2   43.50   11.59
   3   7  -2   48.18   15.74
  -3  -7   2   43.54    9.77
  -3  -7   2   61.22    8.41
  -3  -7   2   66.58   13.74
   2   7  -2   94.56   15.85
   2   7  -2   73.95    9.47
   2   7  -2   89.44   12.60
  -2  -7   2  109.14   14.60
  -2  -7   2   99.83    8.81
  -2  -7   2   82.35   11.47
   1   7  -2  213.74   18.22
   1   7  -2  231.14   14.17
   1   7  -2  231.48   21.59
  -1  -7   2  214.73   19.44
  -1  -7   2  204.94   15.69
  -1  -7   2  224.54   13.23
   0   7  -2   59.20   11.91
   0   7  -2   73.08   11.04
   0   7  -2   65.22    7.39
   0  -7   2   66.79    6.23
   0  -7   2   66.78   11.28
   0  -7   2   61.11    8.55
  -1   7  -2  158.72   10.95
  -1   7  -2  192.77   14.76
   1  -7   2  175.25   12.57
   1  -7   2  191.90   10.50
   1  -7   2  183.71   15.50
  -2   7  -2  120.35   11.26
  -2   7  -2  119.03   14.90
  -2   7  -2  126.99    8.43
   2  -7   2  129.78    7.98
   2  -7   2  152.46   12.58
   2  -7   2  135.74    9.48
  -3   7  -2   24.54    3.49
  -3   7  -2   21.41    4.94
  -3   7  -2   10.36    7.96
   3  -7   2   20.76    3.43
   3  -7   2   18.50    3.74
   3  -7   2   20.77    3.08
   3  -7   2   25.83    6.29
  -4   7  -2   42.21    5.29
  -4   7  -2   40.01    4.21
  -4   7  -2   33.79    8.39
  -4   7  -2   40.74    6.22
   4  -7   2   41.21    4.02
   4  -7   2   35.78    4.95
   4  -7   2   33.35    9.73
  -5   7  -2  228.82   13.16
  -5   7  -2  228.39   11.43
  -5   7  -2  224.08   12.62
   5  -7   2  215.05   23.33
   5  -7   2  221.26   12.57
   5  -7   2  219.97   11.66
  -6   7  -2  140.94   10.76
  -6   7  -2  150.19   20.17
   6  -7   2  147.30    9.62
   6  -7   2  152.37   22.17
  -7   7  -2  169.20   13.80
  -7   7  -2  181.54   24.73
  -7   7  -2  166.96   14.30
   7  -7   2  188.57   27.84
   7  -7   2  166.43   11.21
   7  -7   2  174.82   11.67
  -8   7  -2   68.11   18.65
  -8   7  -2   65.16   10.08
   8  -7   2   65.31    8.56
   8  -7   2   64.77    8.17
  -9   7  -2    5.87    9.37
  -9   7  -2   -0.60   21.35
   9  -7   2    3.70    5.26
   9  -7   2    0.56    6.68
 -10   7  -2    5.43   11.60
  10  -7   2    2.55    6.75
  10  -7   2    6.70    9.34
 -11   7  -2   19.52   16.32
  11  -7   2   31.94    8.64
  11  -7   2   42.67   11.09
  12  -7   2   37.33   11.18
  12  -7   2   38.50   12.81
   7   6  -2   57.16   22.11
   7   6  -2   45.48   16.80
  -7  -6   2   25.71   15.19
  -7  -6   2   66.08    8.85
   6   6  -2   62.54   19.44
   6   6  -2   39.32   13.90
  -6  -6   2   53.31    6.94
  -6  -6   2   49.96   13.85
  -6  -6   2   43.29   14.36
  -6  -6   2   50.83    8.67
   5   6  -2   46.11   12.49
   5   6  -2   65.66   17.63
  -5  -6   2   32.39    5.10
  -5  -6   2   24.74   10.58
  -5  -6   2   40.77   15.18
  -5  -6   2   26.28    6.78
   4   6  -2   14.08   10.30
   4   6  -2   17.34   13.43
  -4  -6   2   16.00   11.62
  -4  -6   2   13.70    3.56
  -4  -6   2    5.61    5.64
  -4  -6   2   16.78    7.97
   3   6  -2  131.71   18.16
   3   6  -2  166.42   16.66
  -3  -6   2  163.70   17.79
  -3  -6   2  151.02   11.26
  -3  -6   2  145.39   14.26
   2   6  -2   15.69    4.63
   2   6  -2   23.29    8.01
   2   6  -2    2.85   10.30
  -2  -6   2   16.69    9.12
  -2  -6   2   15.75    4.44
  -2  -6   2   18.98    7.09
   1   6  -2   -0.46    8.90
   1   6  -2   -1.62    6.38
   1   6  -2    9.85    4.00
  -1  -6   2    7.43    8.38
  -1  -6   2   10.45    5.73
  -1  -6   2   14.14    4.40
   0   6  -2   78.56   11.51
   0   6  -2   73.92    9.79
   0   6  -2   63.67    6.77
   0  -6   2   84.65    6.33
   0  -6   2   77.46   10.70
   0  -6   2   70.60    8.00
  -1   6  -2  325.30   18.52
  -1   6  -2  402.00   20.85
  -1   6  -2  355.27   23.19
   1  -6   2  366.61   19.49
   1  -6   2  403.71   22.08
   1  -6   2  347.96   18.03
  -2   6  -2  284.96   14.55
  -2   6  -2  280.23   16.09
  -2   6  -2  275.96   18.89
   2  -6   2  281.75   14.10
   2  -6   2  286.91   14.97
   2  -6   2  279.36   17.30
  -3   6  -2  252.43   14.46
  -3   6  -2  247.50   17.55
  -3   6  -2  276.63   13.33
   3  -6   2  265.28   19.15
   3  -6   2  258.56   13.24
   3  -6   2  259.23   15.29
   3  -6   2  257.89   13.65
   3  -6   2  273.16   13.01
  -4   6  -2   64.34    5.52
  -4   6  -2   41.82    7.66
  -4   6  -2   74.70    4.31
  -4   6  -2   64.63    5.82
   4  -6   2   53.22   11.21
   4  -6   2   65.09    5.33
  -5   6  -2  129.09   19.49
  -5   6  -2  127.53    9.07
   5  -6   2  109.38   17.40
   5  -6   2  120.98    8.14
  -6   6  -2  493.76   32.87
  -6   6  -2  453.01   24.18
   6  -6   2  375.54   34.60
   6  -6   2  465.13   23.48
   6  -6   2  474.27   23.23
  -7   6  -2   41.96   15.87
  -7   6  -2   46.02    7.75
   7  -6   2   34.84    6.19
   7  -6   2   42.56    5.93
  -8   6  -2  255.54   18.96
  -8   6  -2  240.87   33.04
   8  -6   2  259.99   16.77
   8  -6   2  257.76   15.50
  -9   6  -2   48.79   23.28
  -9   6  -2   16.29    9.50
   9  -6   2   22.24    8.21
   9  -6   2    2.81    4.74
 -10   6  -2   38.77   14.28
  10  -6   2   46.15    9.30
 -11   6  -2    3.76   18.93
  11  -6   2   -3.15   10.58
  11  -6   2   10.77    7.14
  12  -6   2   20.04   10.70
  12  -6   2    0.70   13.34
   8   5  -2   39.75   21.93
   8   5  -2   69.56   14.08
   8   5  -2   83.53   21.00
   8   5  -2   55.29   18.57
  -8  -5   2  106.98   14.08
  -8  -5   2   41.12   16.13
   7   5  -2   28.13   13.91
   7   5  -2   15.85   17.86
  -7  -5   2   43.19   12.37
  -7  -5   2    7.35    6.24
  -7  -5   2   24.62   14.24
  -7  -5   2    6.66    7.83
   6   5  -2   19.24   11.34
   6   5  -2   47.14   17.03
  -6  -5   2   27.48   10.80
  -6  -5   2   38.46    5.87
  -6  -5   2   27.89    7.49
  -6  -5   2   32.53   14.65
   5   5  -2   45.42   10.75
   5   5  -2   52.88   14.72
  -5  -5   2   73.23   14.16
  -5  -5   2   54.06    6.99
  -5  -5   2   60.80    7.76
  -5  -5   2   58.35   11.02
   4   5  -2  170.14   20.49
   4   5  -2  160.94   16.58
  -4  -5   2  159.56    9.64
  -4  -5   2  149.49   11.62
  -4  -5   2  154.09   18.46
  -4  -5   2  146.68   14.41
   3   5  -2  104.29   13.16
   3   5  -2  106.39   15.60
  -3  -5   2  106.93   14.90
  -3  -5   2   79.28   10.39
  -3  -5   2  103.15    8.51
   2   5  -2   14.21    9.16
   2   5  -2   11.47    6.30
  -2  -5   2    8.06    3.86
  -2  -5   2   10.36    4.69
   1   5  -2   48.35    7.83
   1   5  -2   32.31    4.91
   1   5  -2   27.18    8.91
  -1  -5   2   48.52    5.11
  -1  -5   2   35.00    6.19
  -1  -5   2   37.23    8.64
   0   5  -2   28.27    7.55
   0   5  -2   16.41    5.02
   0   5  -2    6.57    2.75
   0  -5   2   21.48    6.76
   0  -5   2   13.34    3.83
   0  -5   2   15.49    2.93
  -1   5  -2 1055.75   52.51
  -1   5  -2 1102.19   49.67
  -1   5  -2 1001.69   50.60
   1  -5   2 1124.29   49.28
   1  -5   2 1078.65   51.91
   1  -5   2 1036.30   50.03
  -2   5  -2  163.99   10.00
  -2   5  -2  168.93   12.84
  -2   5  -2  162.55    8.75
   2  -5   2  150.93    9.03
   2  -5   2  167.94    8.50
   2  -5   2  171.81   12.26
  -3   5  -2  312.60   16.30
  -3   5  -2  328.22   15.74
   3  -5   2  351.52   21.78
   3  -5   2  330.05   16.41
   3  -5   2  320.78   15.45
  -4   5  -2  179.43   15.95
  -4   5  -2  162.56    8.63
  -4   5  -2  159.20    9.62
   4  -5   2  147.10    9.10
   4  -5   2  142.29   17.03
   4  -5   2  163.88    9.29
  -5   5  -2   78.80    7.55
  -5   5  -2   76.16   13.93
   5  -5   2   68.30    5.79
   5  -5   2   64.03   14.29
   5  -5   2   70.89    6.42
  -6   5  -2  144.41   10.85
  -6   5  -2  142.60   21.53
   6  -5   2  128.42    8.96
   6  -5   2  132.77    9.74
  -7   5  -2   70.53   10.08
  -7   5  -2   68.92   18.99
   7  -5   2   70.88    8.36
   7  -5   2   75.68    7.03
  -8   5  -2   63.98   10.87
  -8   5  -2   78.87   23.03
   8  -5   2   50.93    6.74
   8  -5   2   51.98    8.04
  -9   5  -2  122.85   29.71
  -9   5  -2   89.36   13.78
   9  -5   2  101.19   12.98
   9  -5   2  117.86   10.91
 -10   5  -2   45.43   15.55
  10  -5   2   49.57    8.36
  10  -5   2   60.92   10.81
  11  -5   2   -1.88    7.60
  11  -5   2    6.14   10.91
   9   4  -2  -17.63   17.90
   9   4  -2   14.07   26.99
   9   4  -2   -0.66   12.93
  -9  -4   2   18.63   15.96
  -9  -4   2    6.33    9.43
   8   4  -2    1.85   17.78
   8   4  -2   19.24   10.62
   8   4  -2   14.80   15.72
   8   4  -2   42.15   14.70
  -8  -4   2    7.45    8.02
  -8  -4   2    9.16    7.33
  -8  -4   2   -6.67   12.28
  -8  -4   2   25.57   15.89
   7   4  -2   26.88   16.29
   7   4  -2   39.07   10.43
   7   4  -2   32.84   11.86
  -7  -4   2   70.38   13.53
  -7  -4   2   54.58   16.11
  -7  -4   2   53.59    7.08
  -7  -4   2   43.54    8.35
   6   4  -2   13.97    9.50
   6   4  -2    9.69   12.81
  -6  -4   2   10.36   12.43
  -6  -4   2   24.54    9.51
  -6  -4   2   14.34    6.10
  -6  -4   2   12.59    4.90
   5   4  -2   43.47   12.97
   5   4  -2   34.88    8.99
  -5  -4   2   40.88   11.38
  -5  -4   2   23.12    5.89
  -5  -4   2   26.93    4.37
  -5  -4   2   25.50    8.25
   4   4  -2  126.17   15.42
  -4  -4   2  160.76    9.33
  -4  -4   2  152.62   11.06
  -4  -4   2  147.35   13.32
  -4  -4   2  155.66   17.34
   3   4  -2  269.64   17.81
   3   4  -2  254.89   19.84
  -3  -4   2  273.23   19.68
  -3  -4   2  255.76   16.74
  -3  -4   2  263.01   15.10
   2   4  -2  271.45   19.04
   2   4  -2  200.76   15.47
  -2  -4   2  262.69   15.62
  -2  -4   2  257.03   13.79
  -2  -4   2  274.87   18.35
   1   4  -2 1109.74   51.20
   1   4  -2 1106.69   52.87
   1   4  -2 1026.37   49.73
  -1  -4   2 1082.60   50.70
  -1  -4   2 1102.60   49.53
  -1  -4   2  935.89   51.89
   0   4  -2  365.58   20.44
   0   4  -2  408.33   22.72
   0   4  -2  384.74   19.32
   0  -4   2  397.35   20.03
   0  -4   2  408.63   22.32
   0  -4   2  389.04   19.06
  -1   4  -2  145.33    8.25
  -1   4  -2  159.24   11.64
  -1   4  -2  156.18    9.34
   1  -4   2  151.67   11.67
   1  -4   2  158.84    8.11
   1  -4   2  152.09    8.74
  -2   4  -2   84.37    5.72
  -2   4  -2   85.73    4.92
   2  -4   2  102.89    9.91
   2  -4   2   98.02    8.55
   2  -4   2   77.25    4.63
   2  -4   2   86.88    5.14
  -3   4  -2  376.86   17.74
  -3   4  -2  412.46   22.69
  -3   4  -2  339.16   19.19
   3  -4   2  356.73   23.58
   3  -4   2  362.20   17.95
   3  -4   2  374.44   18.19
  -4   4  -2  756.08   41.08
  -4   4  -2  723.41   35.44
   4  -4   2  764.35   35.17
   4  -4   2  704.49   42.34
   4  -4   2  748.30   35.06
  -5   4  -2  151.23   10.13
  -5   4  -2  116.02   17.45
   5  -4   2  139.58    8.55
   5  -4   2  129.83    9.07
  -6   4  -2   24.74    5.79
  -6   4  -2    8.11   13.64
   6  -4   2   19.87    4.84
   6  -4   2   20.44    3.62
  -7   4  -2   73.19   20.27
  -7   4  -2   55.19   10.21
   7  -4   2   60.94    6.54
   7  -4   2   60.24    7.78
  -8   4  -2  140.14   27.26
  -8   4  -2  110.63   15.67
   8  -4   2  123.83   12.04
   8  -4   2  136.45   10.51
  -9   4  -2   10.12    5.41
  -9   4  -2   -5.80    8.63
  -9   4  -2   34.23   27.02
   9  -4   2    6.00    7.34
   9  -4   2   12.79    5.00
 -10   4  -2   34.46    8.23
 -10   4  -2   41.29   11.66
  10  -4   2   40.95    7.88
  10  -4   2   54.73   11.04
 -11   4  -2   18.06   13.87
 -11   4  -2    9.49    9.23
  11  -4   2   27.71    9.26
  11  -4   2   12.22   11.64
   9   3  -2   21.48   17.17
   9   3  -2   30.71   11.42
  -9  -3   2   -5.53    8.88
  -9  -3   2   18.95    9.03
  -9  -3   2   22.02   14.06
  -9  -3   2    5.11   17.90
   8   3  -2   18.89   14.38
   8   3  -2   22.90   12.43
  -8  -3   2   12.09   14.47
  -8  -3   2   20.84    6.68
  -8  -3   2   24.49    8.88
  -8  -3   2   25.89   12.13
   7   3  -2   -1.18   10.24
   7   3  -2   10.58   11.55
   7   3  -2   -3.74    6.55
  -7  -3   2    6.25    6.51
  -7  -3   2    6.97    5.08
  -7  -3   2   -0.79    8.49
  -7  -3   2    9.86   12.26
   6   3  -2   29.44    7.57
   6   3  -2   54.68   12.85
   6   3  -2   20.49    7.93
  -6  -3   2   29.14    8.47
  -6  -3   2   38.52    6.61
  -6  -3   2   23.09    5.48
  -6  -3   2   45.83   12.59
   5   3  -2   48.82    8.09
   5   3  -2   36.61   11.11
  -5  -3   2   37.52   10.64
  -5  -3   2   35.09    4.59
  -5  -3   2   45.23    6.27
  -5  -3   2   29.91    7.56
   4   3  -2  249.97   19.13
   4   3  -2  212.90   15.83
  -4  -3   2  259.91   13.00
  -4  -3   2  246.08   16.07
  -4  -3   2  235.31   14.47
  -4  -3   2  236.70   19.01
   3   3  -2  776.67   38.90
   3   3  -2  790.10   40.56
  -3  -3   2  755.70   38.85
  -3  -3   2  775.86   40.76
  -3  -3   2  817.76   37.78
   2   3  -2   49.14    6.56
   2   3  -2   69.45    9.48
  -2  -3   2   67.86    8.89
  -2  -3   2   48.50    6.18
  -2  -3   2   50.92    5.22
   1   3  -2 6291.62  277.77
   1   3  -2 6008.36  276.68
  -1  -3   2 6104.88  276.45
  -1  -3   2 5618.19  275.64
  -1  -3   2 6507.48  277.82
   0   3  -2 9657.37  433.37
   0   3  -2 9492.49  432.57
   0  -3   2 9063.33  431.84
   0  -3   2 9999.00  433.73
   0  -3   2 9740.34  433.47
  -1   3  -2  152.06    8.98
  -1   3  -2  162.74    8.58
   1  -3   2  156.84    7.80
   1  -3   2  146.83    8.21
   1  -3   2  157.65   11.63
  -2   3  -2  276.82   14.22
  -2   3  -2  323.82   17.88
   2  -3   2  284.05   18.22
   2  -3   2  299.41   14.09
  -3   3  -2  123.63   13.46
  -3   3  -2  142.75    7.28
   3  -3   2  128.44   14.38
   3  -3   2  139.39    7.96
   3  -3   2  135.47    7.72
  -4   3  -2   91.63    7.10
  -4   3  -2   93.89   14.73
   4  -3   2   87.74    6.75
   4  -3   2   93.44    6.24
  -5   3  -2  179.46   22.34
  -5   3  -2  206.00   12.49
   5  -3   2  200.38   11.12
   5  -3   2  193.02   11.76
  -6   3  -2   92.30    8.79
  -6   3  -2   97.92   10.05
  -6   3  -2  106.07   19.68
  -6   3  -2   88.95    7.24
   6  -3   2   86.62    8.29
   6  -3   2   97.40    7.25
  -7   3  -2  172.89   11.38
  -7   3  -2  166.27   26.89
  -7   3  -2  192.60   13.93
  -7   3  -2  153.76   15.50
   7  -3   2  162.17   12.45
   7  -3   2  174.35   11.12
  -8   3  -2  173.18   31.14
   8  -3   2  178.37   12.65
   8  -3   2  207.18   15.07
  -9   3  -2  -31.29   31.57
  -9   3  -2   56.67   10.77
  -9   3  -2   60.60    8.85
   9  -3   2   45.36   10.20
   9  -3   2   56.74    8.64
 -10   3  -2   29.45    8.70
 -10   3  -2   21.68   12.44
  10  -3   2   10.76    7.89
  10  -3   2    0.18   10.72
 -11   3  -2   45.06   11.52
 -11   3  -2   30.86   15.74
  11  -3   2   53.49   14.62
  10   2  -2   27.23   12.64
  10   2  -2   59.12   29.42
 -10  -2   2   28.23   15.77
   9   2  -2   14.16   13.65
   9   2  -2   17.25    9.56
  -9  -2   2    6.66   12.28
  -9  -2   2   18.11    8.66
  -9  -2   2   17.17    7.59
  -9  -2   2    4.38   14.84
   8   2  -2   48.01    9.78
   8   2  -2   60.44   13.32
  -8  -2   2   41.88   14.17
  -8  -2   2   51.80    7.09
  -8  -2   2   51.71   11.24
  -8  -2   2   60.87    9.11
   7   2  -2    0.58    9.07
   7   2  -2   13.50    9.06
   7   2  -2   11.69    6.43
  -7  -2   2   17.30    8.21
  -7  -2   2   10.09    6.13
  -7  -2   2   11.59    4.64
  -7  -2   2   12.83   11.46
   6   2  -2   28.83    6.29
   6   2  -2   47.14    7.41
   6   2  -2   33.81    9.17
  -6  -2   2   29.77    6.05
  -6  -2   2   42.18   11.21
  -6  -2   2   23.44    7.04
   5   2  -2  218.92   13.63
   5   2  -2  196.52   17.11
   5   2  -2  208.90   14.29
  -5  -2   2  217.65   12.02
  -5  -2   2  212.95   17.84
  -5  -2   2  218.93   14.78
   4   2  -2  368.70   20.57
   4   2  -2  396.45   22.95
  -4  -2   2  408.07   23.30
  -4  -2   2  357.96   19.62
  -4  -2   2  375.00   18.78
  -4  -2   2  369.43   20.96
   3   2  -2  196.74   14.77
   3   2  -2  205.49   12.80
  -3  -2   2  191.51   12.54
  -3  -2   2  207.35   14.79
  -3  -2   2  213.95   11.68
   2   2  -2  109.42   10.89
   2   2  -2  128.05    8.71
  -2  -2   2  121.56    8.24
  -2  -2   2  135.92   11.40
   1   2  -2  126.03    7.93
  -1  -2   2  109.36    7.27
  -1  -2   2  120.40   10.59
   0   2  -2   41.80    3.67
   0  -2   2   32.03    5.50
  -1   2  -2  779.57   34.73
  -1   2  -2  663.01   33.53
  -1   2  -2  803.70   35.31
   1  -2   2  738.35   36.63
   1  -2   2  682.65   33.47
   1  -2   2  716.11   34.67
  -2   2  -2  210.89   10.09
  -2   2  -2  197.23   14.82
  -2   2  -2  197.32   11.71
   2  -2   2  185.26   14.46
   2  -2   2  213.24   11.59
  -3   2  -2  159.75   15.97
  -3   2  -2  166.07    8.60
  -3   2  -2  172.66    9.35
  -3   2  -2  151.15    9.13
   3  -2   2  159.29    8.72
   3  -2   2  156.49    9.47
  -4   2  -2  133.89   18.25
  -4   2  -2  137.21    8.32
  -4   2  -2  140.11    9.18
   4  -2   2  143.55    8.15
   4  -2   2  135.33    9.24
  -5   2  -2  404.68   21.12
  -5   2  -2  333.92   31.05
  -5   2  -2  397.04   20.15
  -5   2  -2  405.39   21.61
   5  -2   2  410.92   21.12
   5  -2   2  390.52   19.84
  -6   2  -2   20.40    4.69
  -6   2  -2   30.70   17.04
  -6   2  -2   15.19    5.88
  -6   2  -2   27.07    3.63
   6  -2   2   19.22    5.55
   6  -2   2   23.95    4.28
  -7   2  -2   79.86    9.39
  -7   2  -2   70.75    6.52
  -7   2  -2   69.56    9.13
  -7   2  -2   86.73   24.20
   7  -2   2   87.15    7.62
   7  -2   2   67.84    9.81
  -8   2  -2   11.95    4.30
  -8   2  -2   19.94    9.26
  -8   2  -2    1.58   24.84
  -8   2  -2   11.01    7.02
   8  -2   2   -5.61    6.37
   8  -2   2    4.76    7.34
   8  -2   2   21.38    5.37
  -9   2  -2   24.54    7.69
  -9   2  -2   25.67   11.00
  -9   2  -2   23.32    9.00
   9  -2   2   24.77    6.89
   9  -2   2   16.72    8.68
 -10   2  -2   47.78    7.39
 -10   2  -2   43.32   14.49
 -10   2  -2   63.63   11.31
  10  -2   2   49.84   12.70
  11   1  -2   21.52   17.71
  11   1  -2   42.59   14.40
  10   1  -2   99.93   18.13
  10   1  -2   93.96   14.52
 -10  -1   2   88.40   11.51
 -10  -1   2   66.81   16.21
 -10  -1   2   77.46   18.77
   9   1  -2   22.42   11.68
  -9  -1   2   18.89   10.99
  -9  -1   2    9.50    7.79
  -9  -1   2   16.83   13.71
  -9  -1   2    8.06    6.21
   8   1  -2   15.77   10.24
   8   1  -2    7.84    6.71
  -8  -1   2   10.75    5.31
  -8  -1   2   20.77   11.03
  -8  -1   2    7.72    8.22
  -8  -1   2   12.78    6.91
   7   1  -2  184.48   12.88
   7   1  -2  166.60   16.10
  -7  -1   2  150.19   18.71
  -7  -1   2  153.55   12.57
  -7  -1   2  166.33   11.20
  -7  -1   2  154.92   14.60
   6   1  -2   31.31    5.78
   6   1  -2   23.51    7.26
  -6  -1   2   20.21    5.06
  -6  -1   2   31.49    5.18
  -6  -1   2   31.48    6.89
  -6  -1   2   39.30    9.40
   5   1  -2  253.09   14.73
   5   1  -2  250.19   14.59
   5   1  -2  255.15   16.12
  -5  -1   2  247.57   15.58
  -5  -1   2  282.85   18.61
  -5  -1   2  266.55   13.87
   4   1  -2  138.44    8.80
   4   1  -2  121.39   10.39
   4   1  -2  124.59    9.32
  -4  -1   2  139.98    8.05
  -4  -1   2  138.71    9.48
  -4  -1   2  132.92   12.30
   3   1  -2  323.53   15.99
   3   1  -2  322.06   17.18
   3   1  -2  313.31   16.57
  -3  -1   2  311.40   16.51
  -3  -1   2  314.28   18.59
   2   1  -2 3731.53  165.10
  -2  -1   2 3334.26  166.41
  -2  -1   2 3850.10  165.93
   1   1  -2  184.38   10.22
   1   1  -2  211.34   11.35
  -1  -1   2  205.98   10.13
  -1  -1   2  201.05   11.23
   0   1  -2  119.06    6.38
   0  -1   2  127.15    7.58
  -1   1  -2    2.39    1.88
  -1   1  -2    2.93    4.60
  -1   1  -2    5.09    1.48
   1  -1   2    5.28    2.46
   1  -1   2    2.99    1.37
  -2   1  -2 1400.43   62.51
  -2   1  -2 1358.90   61.92
   2  -1   2 1329.86   61.87
   2  -1   2 1326.66   62.44
  -3   1  -2  432.57   21.79
  -3   1  -2  434.22   21.14
   3  -1   2  443.45   21.67
   3  -1   2  445.76   20.79
   3  -1   2  406.94   21.39
  -4   1  -2   67.54    6.37
  -4   1  -2   56.06    7.31
  -4   1  -2   57.18    4.36
   4  -1   2   70.76    7.92
   4  -1   2   58.25    6.41
   4  -1   2   60.54    4.83
  -5   1  -2  423.41   23.14
  -5   1  -2  433.46   20.76
  -5   1  -2  418.74   22.30
   5  -1   2  433.56   21.36
  -6   1  -2    7.57    3.04
  -6   1  -2    2.75    5.35
  -6   1  -2    6.15    4.95
   6  -1   2    4.66    5.12
   6  -1   2    8.89    3.43
  -7   1  -2   21.78    6.90
  -7   1  -2   20.16    4.28
  -7   1  -2    3.57    7.44
   7  -1   2   11.11    4.22
   7  -1   2   12.57    6.98
  -8   1  -2  104.45   13.27
  -8   1  -2   88.86   11.14
  -8   1  -2   63.44    8.33
   8  -1   2   85.95    9.57
   8  -1   2   87.50   12.18
  -9   1  -2   -6.98    9.56
  -9   1  -2    6.65    5.43
  -9   1  -2   16.91   12.40
   9  -1   2  -18.75    9.09
 -10   1  -2   15.58   11.57
 -10   1  -2   45.18   16.46
 -10   1  -2   34.28    7.13
  10  -1   2   39.41   12.83
  11   0  -2   56.25   14.98
  11   0  -2   35.04   12.61
 -11   0   2   20.80   10.83
 -11   0   2   13.69   15.00
 -11   0   2   15.83   18.26
  10   0  -2   28.87   12.43
  10   0  -2   20.00   10.00
 -10   0   2   39.84    9.97
 -10   0   2   18.35   12.29
 -10   0   2   15.93   14.80
   9   0  -2   74.40   12.55
   9   0  -2   55.47    9.39
  -9   0   2   56.63    7.67
  -9   0   2   62.65   13.61
  -9   0   2   75.99    9.73
  -9   0   2   42.98   10.40
   8   0  -2   68.53   10.18
   8   0  -2  105.60   13.72
  -8   0   2   97.49   14.18
  -8   0   2   90.06   13.20
  -8   0   2   99.98   10.97
  -8   0   2  103.35    9.15
   7   0  -2   20.12    7.02
   7   0  -2   13.46    4.90
  -7   0   2   24.54    8.93
  -7   0   2   26.54    4.98
  -7   0   2   22.87    6.72
   6   0  -2    7.51    5.28
   6   0  -2    6.13    3.93
  -6   0   2    5.20    4.66
  -6   0   2   13.19    7.48
  -6   0   2    6.92    3.09
   5   0  -2  190.80   11.50
   5   0  -2  184.70   13.41
  -5   0   2  206.95   12.21
  -5   0   2  186.81   10.73
  -5   0   2  191.79   14.51
   4   0  -2    9.74    4.17
   4   0  -2   17.61    3.30
  -4   0   2   19.67    2.98
  -4   0   2    9.59    5.71
  -4   0   2   15.44    2.97
   3   0  -2  222.33   11.44
  -3   0   2  227.05   12.53
  -3   0   2  216.97   11.69
  -3   0   2  220.33   11.59
   2   0  -2  388.09   19.44
   2   0  -2  404.88   19.29
  -2   0   2  429.02   19.93
  -2   0   2  416.58   19.47
  -2   0   2  416.42   19.35
   1   0  -2    7.18    1.32
   1   0  -2    7.28    1.75
  -1   0   2    7.47    1.78
  -1   0   2    7.83    1.31
   0   0  -2  308.63   14.96
   0   0  -2  322.00   14.74
   0   0   2  346.10   15.28
   0   0   2  305.97   15.44
   0   0   2  296.69   14.64
  -1   0  -2   55.19    5.17
  -1   0  -2   51.85    3.19
  -1   0  -2   56.14    4.16
   1   0   2   55.55    4.96
   1   0   2   58.58    4.95
   1   0   2   58.70    3.29
  -2   0  -2   80.93    7.08
  -2   0  -2   92.58    6.21
  -2   0  -2   91.15    4.78
   2   0   2   79.17    6.66
   2   0   2   79.29    4.89
  -3   0  -2  470.58   22.30
  -3   0  -2  454.85   22.83
  -3   0  -2  436.39   20.77
   3   0   2  417.51   22.93
   3   0   2  417.68   20.94
  -4   0  -2  164.25   11.46
  -4   0  -2  159.01   10.88
  -4   0  -2  159.06    8.86
   4   0   2  164.84   12.84
   4   0   2  154.63    9.04
   4   0   2  161.91   10.88
  -5   0  -2  159.10   11.83
  -5   0  -2  140.72   12.46
  -5   0  -2  164.40    9.22
   5   0   2  154.56   11.24
   5   0   2  139.42   14.50
   5   0   2  153.41    9.31
  -6   0  -2    9.06    3.56
  -6   0  -2   -3.47    5.49
  -6   0  -2    5.05    6.75
   6   0   2   12.17    3.54
  -7   0  -2    6.32    7.14
  -7   0  -2    2.12    8.35
  -7   0  -2    0.14    3.87
   7   0   2    6.76    7.45
   7   0   2   -1.29    4.25
  -8   0  -2   13.15    5.04
  -8   0  -2   21.91   11.79
  -8   0  -2    7.60    8.73
   8   0   2   14.96   11.26
  -9   0  -2    5.02    5.81
  -9   0  -2   -5.36   12.57
  -9   0  -2  -11.09   10.73
   9   0   2    6.69   11.71
 -10   0  -2   20.79   16.97
 -10   0  -2   13.40    8.40
  10   0   2    1.34   14.74
  11  -1  -2    5.60    9.90
 -11   1   2   11.67   13.50
 -11   1   2   -0.98   10.52
 -11   1   2  -19.08   14.24
  10  -1  -2   58.51   10.23
  10  -1  -2   61.61   12.70
 -10   1   2   49.91   11.30
 -10   1   2   64.98   14.62
 -10   1   2   54.39    9.72
   9  -1  -2   78.39   11.49
   9  -1  -2   71.85    9.53
  -9   1   2   81.47   13.14
  -9   1   2   66.63    8.42
  -9   1   2   69.24    9.17
  -9   1   2   74.86   11.08
   8  -1  -2   62.64    8.73
   8  -1  -2   52.35    9.50
  -8   1   2   62.34    7.72
  -8   1   2   46.90   10.50
  -8   1   2   52.39    8.69
   7  -1  -2   23.03    6.70
   7  -1  -2   29.81    5.82
  -7   1   2   24.47    4.42
  -7   1   2   34.48    6.44
   6  -1  -2   91.70    7.83
   6  -1  -2   87.85    9.18
  -6   1   2   88.29    7.83
  -6   1   2   93.51    7.00
   5  -1  -2   95.12    8.66
   5  -1  -2  100.06    7.31
  -5   1   2  100.93    8.29
  -5   1   2  102.92    6.77
   4  -1  -2   83.20    7.44
   4  -1  -2   71.43    5.80
  -4   1   2   87.30    5.62
  -4   1   2   90.88    6.40
   3  -1  -2  733.97   32.05
   3  -1  -2  702.75   33.15
  -3   1   2  583.89   33.10
  -3   1   2  647.61   36.14
  -3   1   2  745.53   32.13
   2  -1  -2 1228.11   62.04
  -2   1   2 1348.10   61.76
  -2   1   2 1351.08   59.74
  -2   1   2 1241.22   60.60
  -2   1   2 1384.28   59.50
   1  -1  -2  347.84   15.31
   1  -1  -2  334.26   15.46
   1  -1  -2  332.32   15.41
   1  -1  -2  275.62   16.98
  -1   1   2  271.91   15.73
  -1   1   2  327.17   15.66
  -1   1   2  375.33   15.41
  -1   1   2  318.33   15.88
   0  -1  -2 3851.20  174.19
   0  -1  -2 3837.70  174.72
   0  -1  -2 3756.89  174.27
   0   1   2 3987.87  174.76
   0   1   2 3837.43  174.41
  -1  -1  -2  478.12   23.70
  -1  -1  -2  491.28   22.84
  -1  -1  -2  480.65   24.27
   1   1   2  474.92   24.05
   1   1   2  509.08   24.48
   1   1   2  509.55   22.97
  -2  -1  -2  397.95   18.24
  -2  -1  -2  371.19   19.54
  -2  -1  -2  370.05   20.07
   2   1   2  385.35   18.56
   2   1   2  363.27   20.26
   2   1   2  384.06   20.12
   2   1   2  392.30   18.03
  -3  -1  -2  346.33   19.39
  -3  -1  -2  368.08   17.65
  -3  -1  -2  351.37   20.12
   3   1   2  347.22   19.83
   3   1   2  373.91   17.50
   3   1   2  364.69   18.21
   3   1   2  365.20   20.70
  -4  -1  -2  142.90    8.42
  -4  -1  -2  145.65   11.91
  -4  -1  -2  128.18   10.99
   4   1   2  132.74   13.63
   4   1   2  155.40   12.05
   4   1   2  130.57    8.04
  -5  -1  -2  445.24   21.68
  -5  -1  -2  441.62   24.46
  -5  -1  -2  449.29   25.54
   5   1   2  389.38   26.52
   5   1   2  430.53   21.64
  -6  -1  -2    4.89    3.78
  -6  -1  -2   -4.09    7.32
  -6  -1  -2    4.80    7.19
   6   1   2   -0.56    3.55
   6   1   2   -6.24   10.26
  -7  -1  -2   13.24    4.83
  -7  -1  -2   19.74    8.60
  -7  -1  -2   17.09    9.78
   7   1   2   43.98   10.17
   7   1   2   15.07   13.96
  -8  -1  -2   13.92    5.46
  -8  -1  -2   12.36   12.36
  -8  -1  -2   -2.74   10.25
   8   1   2   -9.52   10.09
  -9  -1  -2   19.69    7.50
  -9  -1  -2   18.23   15.59
   9   1   2   19.59   13.18
  12  -2  -2   21.78   12.44
  12  -2  -2   53.89   16.71
 -12   2   2   30.47   15.59
 -12   2   2   38.34   12.93
 -12   2   2  -11.67   15.69
  11  -2  -2   19.93   10.03
  11  -2  -2   -2.16   12.50
 -11   2   2   14.93    9.29
 -11   2   2   20.17   11.43
 -11   2   2  -12.37   13.01
  10  -2  -2  175.77   18.08
 -10   2   2  163.99   15.19
 -10   2   2  164.96   17.56
   9  -2  -2   70.90    9.18
   9  -2  -2   61.18   10.10
  -9   2   2   20.63   23.47
  -9   2   2   57.83    7.67
  -9   2   2   68.57    9.41
   8  -2  -2  204.71   15.17
   8  -2  -2  179.92   13.24
  -8   2   2  203.66   12.48
  -8   2   2  176.31   28.26
   7  -2  -2   79.59    9.09
   7  -2  -2   71.33    7.63
  -7   2   2   81.07    6.91
  -7   2   2   70.10   18.68
   6  -2  -2  980.31   48.54
   6  -2  -2 1157.90   47.86
  -6   2   2 1001.33   46.99
  -6   2   2  853.06   55.53
  -6   2   2  972.55   47.94
   5  -2  -2   31.70    5.21
   5  -2  -2   31.59    4.27
  -5   2   2   30.20    5.86
  -5   2   2   35.07   11.16
  -5   2   2   27.86    4.48
  -5   2   2   31.64    3.59
   4  -2  -2  131.42    7.95
   4  -2  -2  142.11    9.12
  -4   2   2  134.36    8.13
  -4   2   2  141.82    9.86
  -4   2   2  132.04    7.65
  -4   2   2  127.70   14.52
   3  -2  -2  205.02   11.14
   3  -2  -2  170.58   14.70
  -3   2   2  186.01   14.30
  -3   2   2  210.27   11.56
  -3   2   2  206.84   10.45
  -3   2   2  205.73   10.26
  -3   2   2  201.02   10.46
   2  -2  -2  453.54   20.44
  -2   2   2  452.74   20.25
  -2   2   2  409.91   19.91
  -2   2   2  397.79   20.69
   1  -2  -2   33.11    2.96
   1  -2  -2   35.60    4.80
   1  -2  -2   30.14    3.28
  -1   2   2   38.83    2.90
  -1   2   2   37.27    3.48
   0  -2  -2 2949.24  146.81
   0  -2  -2 3241.69  147.55
   0  -2  -2 3502.30  148.31
   0   2   2 3343.82  148.09
   0   2   2 2932.24  146.83
   0   2   2 3538.03  148.01
  -1  -2  -2  235.96   13.94
  -1  -2  -2  239.90   13.18
  -1  -2  -2  228.08   11.70
   1   2   2  222.38   11.88
   1   2   2  246.41   13.89
   1   2   2  237.69   13.82
  -2  -2  -2   93.76    5.71
  -2  -2  -2   90.71    8.06
  -2  -2  -2   84.07    8.86
   2   2   2   82.68    4.87
   2   2   2   86.34    8.90
   2   2   2   86.45    9.14
   2   2   2   80.97    6.10
  -3  -2  -2   74.61    5.84
  -3  -2  -2   74.45    8.72
  -3  -2  -2   87.27    9.95
   3   2   2   78.02    5.06
   3   2   2   76.25   10.84
   3   2   2   73.60    6.78
   3   2   2   77.12   10.14
  -4  -2  -2   81.18    6.45
  -4  -2  -2   69.54   10.24
  -4  -2  -2   95.40   11.31
   4   2   2   67.78    7.23
   4   2   2   81.59   11.51
   4   2   2   83.78   11.35
   4   2   2   75.41    5.74
  -5  -2  -2    9.77    3.93
  -5  -2  -2   18.59    8.10
  -5  -2  -2    9.96    7.03
   5   2   2   17.92   10.01
   5   2   2   13.21   10.58
   5   2   2   10.86    3.49
  -6  -2  -2   12.76    4.38
  -6  -2  -2    4.48    8.94
  -6  -2  -2    4.42    8.02
   6   2   2   -3.75    9.22
   6   2   2   12.66   12.07
  -7  -2  -2   53.71   13.62
  -7  -2  -2   41.40   11.54
  -7  -2  -2   51.18    6.95
   7   2   2   68.37   18.49
  -8  -2  -2    9.28    6.36
  -8  -2  -2   11.94   13.21
  -8  -2  -2   18.05   14.50
  -9  -2  -2    8.87   18.10
  -9  -2  -2    5.69    7.46
   9   2   2  -11.57   14.44
  12  -3  -2   -4.44   13.35
  12  -3  -2   21.08   12.13
 -12   3   2   -5.47   10.55
  11  -3  -2    4.98    9.90
  11  -3  -2   23.74   10.95
  10  -3  -2  100.15   13.02
 -10   3   2   74.71   10.24
 -10   3   2   51.10   29.37
   9  -3  -2   17.77    7.44
   9  -3  -2    1.46    5.78
  -9   3   2   11.97    4.62
  -9   3   2   21.12   23.35
   8  -3  -2  164.52   12.37
   8  -3  -2  176.42   13.80
  -8   3   2  180.76   26.38
  -8   3   2  172.84   11.24
   7  -3  -2  345.39   19.63
   7  -3  -2  341.00   18.31
  -7   3   2  342.44   17.62
  -7   3   2  324.25   31.02
  -7   3   2  294.86   21.43
  -7   3   2  338.33   19.19
   6  -3  -2   42.91    5.47
   6  -3  -2   41.47    6.43
  -6   3   2   37.94    4.62
  -6   3   2   41.15    5.56
  -6   3   2   31.95    6.63
  -6   3   2   42.98   12.72
   5  -3  -2  443.95   20.17
   5  -3  -2  404.47   21.09
  -5   3   2  385.15   21.66
  -5   3   2  374.89   19.58
  -5   3   2  371.44   26.39
  -5   3   2  398.47   20.15
   4  -3  -2    0.20    7.09
   4  -3  -2    7.04    2.82
  -4   3   2    3.87    6.10
  -4   3   2    6.89    2.17
  -4   3   2    7.70    3.46
  -4   3   2    4.15    1.83
  -4   3   2    6.75    2.50
   3  -3  -2  320.95   19.87
   3  -3  -2  360.96   16.42
  -3   3   2  335.44   16.02
  -3   3   2  324.23   16.99
  -3   3   2  304.41   15.81
   2  -3  -2  974.28   44.41
   2  -3  -2 1046.44   44.69
  -2   3   2  927.58   44.64
  -2   3   2  929.53   45.28
  -2   3   2  994.13   44.55
  -2   3   2  936.86   44.18
   1  -3  -2  816.52   38.05
   1  -3  -2  847.43   37.67
   1  -3  -2  806.17   38.98
  -1   3   2  739.22   37.52
  -1   3   2  867.95   38.61
  -1   3   2  802.19   38.89
   0  -3  -2  685.85   34.55
   0  -3  -2  697.86   33.74
   0  -3  -2  691.64   32.71
   0   3   2  743.73   34.60
   0   3   2  720.22   32.89
   0   3   2  669.13   34.35
  -1  -3  -2   32.84    5.35
  -1  -3  -2   25.68    5.44
  -1  -3  -2   31.54    3.63
   1   3   2   23.99    5.81
   1   3   2   35.27    5.81
   1   3   2   27.26    3.80
  -2  -3  -2   56.73    7.88
  -2  -3  -2   48.44    7.47
  -2  -3  -2   51.25    4.85
   2   3   2   49.45    5.22
   2   3   2   49.10    7.77
   2   3   2   60.26    7.92
  -3  -3  -2  103.31    7.29
  -3  -3  -2  105.32   11.61
  -3  -3  -2   87.17   10.64
   3   3   2   91.90   13.23
   3   3   2  117.63   14.47
   3   3   2  110.16    8.57
  -4  -3  -2   80.27   11.86
  -4  -3  -2   72.79   10.15
  -4  -3  -2   60.69    6.63
   4   3   2   61.77   12.63
   4   3   2   64.77   10.53
   4   3   2   56.72    7.16
  -5  -3  -2   36.93    9.38
  -5  -3  -2   42.29   10.73
  -5  -3  -2   33.81    5.41
   5   3   2   44.68   10.58
   5   3   2   27.36   13.23
  -6  -3  -2    9.76   10.99
  -6  -3  -2   16.94    5.29
  -6  -3  -2   -2.66    9.42
   6   3   2   28.69   12.67
   6   3   2   47.47   16.40
  -7  -3  -2  -12.40   10.31
  -7  -3  -2    4.37   12.90
  -7  -3  -2    7.00    5.99
   7   3   2   19.67   17.97
  -8  -3  -2   39.43    8.58
  -8  -3  -2   29.94   17.25
   8   3   2   62.89   23.68
   8   3   2   83.87   18.80
  12  -4  -2    4.08   10.45
  12  -4  -2    0.21   13.00
  10  -4  -2    1.19    7.94
  10  -4  -2   23.29    8.00
 -10   4   2   21.72    6.73
 -10   4   2   16.42   26.45
   9  -4  -2  141.35   11.99
  -9   4   2  136.00   26.15
  -9   4   2  119.20   10.06
   8  -4  -2   19.82    5.28
   8  -4  -2   11.62    5.46
  -8   4   2   14.88    8.42
  -8   4   2   19.94    6.36
  -8   4   2   16.46   16.30
  -8   4   2    9.88    3.85
   7  -4  -2   40.71    5.95
  -7   4   2   47.30    8.72
  -7   4   2   49.27    6.74
  -7   4   2   51.41   15.91
  -7   4   2   50.23    5.61
   6  -4  -2  319.26   17.15
   6  -4  -2  274.30   26.80
  -6   4   2  331.34   16.70
  -6   4   2  327.01   25.71
  -6   4   2  323.21   19.15
  -6   4   2  336.81   16.75
  -6   4   2  323.01   17.45
   5  -4  -2  381.94   29.48
  -5   4   2  465.97   22.73
  -5   4   2  464.45   22.16
  -5   4   2  460.69   23.96
  -5   4   2  461.77   28.28
  -5   4   2  465.73   22.16
   4  -4  -2  344.04   18.02
   4  -4  -2  346.60   23.16
  -4   4   2  376.95   17.65
  -4   4   2  365.82   17.56
  -4   4   2  360.21   19.06
   3  -4  -2  168.67   12.63
   3  -4  -2  152.26    8.17
  -3   4   2  133.60    7.49
  -3   4   2  143.15    7.83
  -3   4   2  126.22    9.14
  -3   4   2  141.76    7.85
   2  -4  -2   86.43    5.54
   2  -4  -2   91.15    5.87
   2  -4  -2   78.63    7.15
  -2   4   2   84.84    4.71
  -2   4   2   82.92    7.74
  -2   4   2   83.75    6.76
  -2   4   2   89.47    5.42
   1  -4  -2  118.24   10.14
   1  -4  -2  143.94    9.05
   1  -4  -2  140.07    7.97
  -1   4   2  144.69   10.00
  -1   4   2  156.50    8.13
  -1   4   2  131.70   10.62
   0  -4  -2   32.24    3.78
   0  -4  -2   27.84    6.00
   0  -4  -2   27.61    5.12
   0   4   2   41.23    6.75
   0   4   2   34.96    6.45
   0   4   2   30.93    3.95
  -1  -4  -2   42.44    6.47
  -1  -4  -2   37.27    7.04
  -1  -4  -2   35.26    4.45
   1   4   2   49.83    7.50
   1   4   2   34.79    4.68
   1   4   2   32.25    6.82
  -2  -4  -2  265.48   17.73
  -2  -4  -2  242.36   16.16
   2   4   2  229.82   18.30
   2   4   2  259.06   14.33
   2   4   2  232.16   16.80
  -3  -4  -2    6.51    6.39
  -3  -4  -2    3.61    7.45
  -3  -4  -2   10.27    3.63
   3   4   2    6.30    8.48
   3   4   2   10.39    4.53
   3   4   2   11.32    7.96
  -4  -4  -2  165.57   10.70
  -4  -4  -2  134.01   15.24
  -4  -4  -2  146.33   16.97
   4   4   2  161.92   12.50
   4   4   2  160.25   20.97
   4   4   2  127.33   17.29
  -5  -4  -2   24.77   10.51
  -5  -4  -2  -13.31    8.59
  -5  -4  -2   -3.69    4.37
   5   4   2  -13.78   13.78
   5   4   2    3.24   11.24
  -6  -4  -2   10.73    6.26
  -6  -4  -2    6.86   15.39
  -6  -4  -2   13.15   10.68
   6   4   2   14.08   13.17
   6   4   2   16.58   17.29
  -7  -4  -2    8.06    7.15
  -7  -4  -2   14.95   16.10
   7   4   2   10.70   17.72
   7   4   2  -34.57   20.09
  13  -5  -2   14.56   12.86
 -13   5   2   -9.58   11.74
  12  -5  -2   29.04   10.84
  12  -5  -2    0.88   12.18
  11  -5  -2    2.81   10.06
  11  -5  -2   33.89    9.48
 -11   5   2   73.16   32.83
  10  -5  -2    7.32    6.67
  10  -5  -2   -0.67    7.83
 -10   5   2  -15.01   11.44
 -10   5   2    5.49   23.84
   9  -5  -2    8.37    5.87
   9  -5  -2    0.39    6.34
  -9   5   2   -2.64    6.85
  -9   5   2   12.82    8.80
  -9   5   2   19.77   20.60
  -9   5   2    3.89    4.19
  -9   5   2   12.61    4.16
   8  -5  -2    9.81    4.76
  -8   5   2   20.42    8.11
  -8   5   2   17.96    4.10
  -8   5   2   14.70    3.84
  -8   5   2   22.51    6.36
  -8   5   2   36.18   16.38
   7  -5  -2  157.20   22.55
  -7   5   2  165.27   10.10
  -7   5   2  169.14   13.70
  -7   5   2  175.37   22.06
  -7   5   2  176.05   11.90
  -7   5   2  170.16   10.45
   6  -5  -2   45.14   13.49
   6  -5  -2   44.46    5.35
  -6   5   2   47.46    8.80
  -6   5   2   48.54   11.57
  -6   5   2   54.96    6.53
  -6   5   2   47.93    4.74
  -6   5   2   50.36    5.17
   5  -5  -2  205.42   19.97
   5  -5  -2  205.80   12.22
  -5   5   2  213.67   12.19
  -5   5   2  266.66   18.66
  -5   5   2  203.93   11.45
  -5   5   2  209.20   11.42
  -5   5   2  225.83   13.64
   4  -5  -2  227.55   17.65
   4  -5  -2  205.77   12.02
  -4   5   2  234.76   11.73
  -4   5   2  228.01   11.50
   3  -5  -2  142.07    7.86
   3  -5  -2  162.07    8.36
   3  -5  -2  149.09    9.12
  -3   5   2  136.04    7.39
  -3   5   2  133.21    7.98
  -3   5   2  129.05   10.37
  -3   5   2  129.32    9.08
   2  -5  -2  126.50    9.85
   2  -5  -2  131.71    8.34
   2  -5  -2  144.52    7.87
  -2   5   2  116.00    7.53
  -2   5   2  124.20    9.71
  -2   5   2  125.76   10.40
   1  -5  -2   32.93    4.14
   1  -5  -2   36.28    6.33
   1  -5  -2   41.48    5.69
  -1   5   2   32.59    4.25
  -1   5   2   37.14    6.95
  -1   5   2   39.24    6.89
   0  -5  -2  161.55    9.98
   0  -5  -2  173.91   12.44
   0   5   2  175.05   13.75
   0   5   2  171.51   13.82
   0   5   2  188.50   10.57
  -1  -5  -2  214.69   14.58
  -1  -5  -2  197.07   11.72
  -1  -5  -2  205.30   16.20
   1   5   2  199.53   12.35
   1   5   2  197.69   16.76
   1   5   2  236.49   16.33
  -2  -5  -2  164.30   14.95
  -2  -5  -2  162.06   10.17
  -2  -5  -2  129.83   13.46
   2   5   2  151.15   16.39
   2   5   2  155.21   15.10
   2   5   2  154.54   11.07
  -3  -5  -2   63.88    7.39
  -3  -5  -2   57.33    9.68
  -3  -5  -2   79.98   12.11
   3   5   2   83.82    9.83
   3   5   2   63.72   11.23
   3   5   2   57.77   12.93
  -4  -5  -2   77.89    9.14
  -4  -5  -2  132.36   16.66
  -4  -5  -2   84.49   12.07
   4   5   2   88.28   11.41
   4   5   2   73.91   15.92
   4   5   2   93.30   14.62
  -5  -5  -2   41.72   11.20
  -5  -5  -2   62.96    7.78
   5   5   2   63.17   15.14
   5   5   2   54.04   18.50
  -6  -5  -2   30.99   15.17
  -6  -5  -2   32.37    7.27
   6   5   2   58.82   21.26
   6   5   2   12.29   16.93
  -7  -5  -2   23.69   19.95
   7   5   2   22.62   25.66
  13  -6  -2    9.97   12.42
 -13   6   2    6.23    9.36
  12  -6  -2   25.96   10.35
 -12   6   2   12.39    7.64
  11  -6  -2   38.40    8.93
 -11   6   2   60.82   26.28
 -11   6   2   50.77   16.01
 -11   6   2   48.03    7.14
  10  -6  -2   31.63    7.73
 -10   6   2   16.88   11.46
 -10   6   2   36.32    5.96
 -10   6   2   63.02   24.09
 -10   6   2   21.71    9.96
  -9   6   2    8.31    3.95
  -9   6   2   20.69   18.12
  -9   6   2   11.91    4.50
  -9   6   2    9.93    7.38
  -9   6   2    7.59    8.38
   8  -6  -2   12.63   16.88
  -8   6   2   46.34    7.30
  -8   6   2   40.07    5.22
  -8   6   2   46.57    5.65
  -8   6   2   63.33   17.23
  -8   6   2   42.13    8.62
   7  -6  -2   13.55   12.46
   7  -6  -2   19.77    4.06
  -7   6   2   30.53   12.38
  -7   6   2   19.56    6.17
  -7   6   2   19.74    5.36
  -7   6   2   20.02    3.71
  -7   6   2   19.71    3.23
   6  -6  -2  172.18   21.35
   6  -6  -2  174.99   10.89
  -6   6   2  183.63   10.46
  -6   6   2  179.84   10.19
  -6   6   2  182.43   12.39
  -6   6   2  195.85   13.22
   5  -6  -2  127.42    7.85
   5  -6  -2  110.88   15.62
   5  -6  -2  110.08    8.37
  -5   6   2  126.39    7.44
  -5   6   2  102.39    9.73
  -5   6   2  127.42    7.43
   4  -6  -2   13.71    3.04
   4  -6  -2   22.74    7.57
  -4   6   2   19.95    2.72
  -4   6   2   21.19    4.28
  -4   6   2   16.88    2.95
  -4   6   2   13.33    5.14
   3  -6  -2  491.24   24.61
   3  -6  -2  490.26   23.51
   3  -6  -2  491.04   23.49
  -3   6   2  494.00   23.40
  -3   6   2  460.91   25.04
  -3   6   2  451.63   22.47
  -3   6   2  478.55   25.82
   2  -6  -2  298.34   17.72
   2  -6  -2  288.50   15.36
   2  -6  -2  303.79   16.44
  -2   6   2  279.60   17.95
  -2   6   2  315.23   15.53
  -2   6   2  288.30   18.52
   1  -6  -2  136.18   11.89
   1  -6  -2  144.16   10.85
   1  -6  -2  146.26    8.73
  -1   6   2   98.53   12.04
  -1   6   2  133.13    8.74
   0  -6  -2  333.48   16.32
   0  -6  -2  304.49   18.61
   0  -6  -2  300.18   19.70
   0   6   2  287.31   16.66
   0   6   2  287.60   20.48
   0   6   2  303.09   20.24
  -1  -6  -2  144.96   13.03
  -1  -6  -2  110.66   13.80
  -1  -6  -2  136.67    9.39
   1   6   2  104.45   16.05
   1   6   2  136.60   10.15
   1   6   2  155.76   15.12
  -2  -6  -2   23.89    9.33
  -2  -6  -2   10.08    7.42
  -2  -6  -2   20.30    4.77
   2   6   2   13.16    9.33
   2   6   2   12.02    5.06
   2   6   2   27.05   11.45
  -3  -6  -2   24.86   10.21
  -3  -6  -2   23.47    5.21
   3   6   2   29.78    7.45
   3   6   2   11.53   13.08
   3   6   2   14.12   10.60
  -4  -6  -2   16.58   15.15
  -4  -6  -2    4.40    5.56
  -4  -6  -2   -3.13   10.70
   4   6   2    9.97    8.06
   4   6   2   13.07   13.81
   4   6   2   -6.34   15.62
  -5  -6  -2   30.07   15.52
   5   6   2   29.41   19.29
  -6  -6  -2   27.04   17.65
   6   6   2   -3.16   24.19
  13  -7  -2   30.33   12.63
 -13   7   2    5.27    8.03
  12  -7  -2    0.46    9.53
 -12   7   2    2.68    6.60
 -11   7   2   39.84    6.09
 -11   7   2    7.76   12.68
 -11   7   2   64.98   25.01
 -11   7   2   25.93   10.57
 -10   7   2  114.79   24.94
 -10   7   2  104.21   11.26
 -10   7   2  105.68    8.96
 -10   7   2   86.08   14.79
 -10   7   2   96.99   12.75
   9  -7  -2  119.62   28.20
  -9   7   2   85.54    9.47
  -9   7   2   89.79   14.36
  -9   7   2   93.83   20.77
  -9   7   2  102.27   12.30
  -9   7   2  102.01    8.13
   8  -7  -2   67.41   20.68
   8  -7  -2   64.91    7.81
  -8   7   2   80.57    7.63
  -8   7   2   73.08   16.48
  -8   7   2   70.18    9.45
  -8   7   2   68.53   10.92
  -8   7   2   69.80    6.46
   7  -7  -2   50.60    5.97
   7  -7  -2   78.43   17.33
  -7   7   2   52.86    7.25
  -7   7   2   53.48    5.29
  -7   7   2   62.22    6.33
  -7   7   2   54.87    8.51
   6  -7  -2  114.37   18.36
   6  -7  -2  100.18    7.82
   6  -7  -2   94.74    8.65
  -6   7   2  104.84    7.12
  -6   7   2  107.27    7.51
  -6   7   2  115.99   10.70
  -6   7   2  113.58    8.93
   5  -7  -2   77.08    6.94
   5  -7  -2   79.46   13.38
  -5   7   2   85.03    6.14
  -5   7   2   77.75    5.81
  -5   7   2   70.26    8.64
  -5   7   2   67.22    7.54
   4  -7  -2   49.73    5.98
  -4   7   2   44.16    4.86
  -4   7   2   47.37    4.23
  -4   7   2   52.88    8.16
  -4   7   2   58.03    7.61
   3  -7  -2   26.13    4.67
   3  -7  -2   27.79    5.74
   3  -7  -2   37.89    4.86
  -3   7   2   26.43    4.01
  -3   7   2   27.81    7.60
  -3   7   2   21.07    6.53
   2  -7  -2   83.05   10.14
   2  -7  -2   80.77    8.79
   2  -7  -2   95.22    6.99
  -2   7   2   78.23   10.97
  -2   7   2   69.02    6.66
  -2   7   2   91.97   12.12
   1  -7  -2  161.58   14.32
   1  -7  -2  160.21   10.50
   1  -7  -2  163.33   13.17
  -1   7   2  172.14   10.83
  -1   7   2  176.80   16.24
  -1   7   2  147.59   15.18
   0  -7  -2  145.60   13.81
   0  -7  -2  123.71    9.77
   0  -7  -2  140.28   14.25
   0   7   2  145.66   15.66
   0   7   2  167.40   17.15
   0   7   2  149.05   10.69
  -1  -7  -2   71.83   10.57
  -1  -7  -2   57.88    7.57
  -1  -7  -2   70.24   11.57
   1   7   2   49.24   12.51
   1   7   2   87.72    9.06
   1   7   2   83.19   12.35
  -2  -7  -2  143.05   18.17
  -2  -7  -2  158.39   11.32
   2   7   2  129.36   18.75
   2   7   2  162.36   13.45
   2   7   2  125.45   19.12
  -3  -7  -2   36.32    6.57
  -3  -7  -2   31.81   12.29
   3   7   2   29.92   13.25
   3   7   2   51.78   16.56
   3   7   2   40.56    8.90
  -4  -7  -2   45.50   10.08
  -4  -7  -2   41.71   13.97
   4   7   2    7.85   18.61
   4   7   2   28.89   10.18
  -5  -7  -2   63.22   18.88
   5   7   2  -11.61   21.70
 -13   8   2    5.19    7.22
 -12   8   2    1.95    5.71
 -11   8   2   29.48   11.45
 -11   8   2   -3.70   12.02
 -11   8   2   14.39    4.69
 -11   8   2    1.75   10.06
 -10   8   2  194.24   29.00
 -10   8   2  189.44   17.38
 -10   8   2  196.04   14.36
 -10   8   2  181.54   20.02
 -10   8   2  191.01   12.01
   9  -8  -2   19.52   21.62
  -9   8   2    4.96    7.42
  -9   8   2   16.22    5.37
  -9   8   2   15.87    3.86
  -9   8   2   12.15    9.00
  -9   8   2   29.22   17.93
   8  -8  -2   67.73   22.20
   8  -8  -2   80.49    8.66
  -8   8   2   71.13   10.59
  -8   8   2   89.13    7.14
  -8   8   2   86.57    8.60
  -8   8   2   63.77    8.65
   7  -8  -2   44.21    6.62
   7  -8  -2   35.38   17.28
   7  -8  -2   46.96    5.99
  -7   8   2   35.13    6.75
  -7   8   2   31.85    5.04
  -7   8   2   39.13    5.27
  -7   8   2   36.78    7.93
   6  -8  -2  271.66   26.10
   6  -8  -2  285.97   16.21
  -6   8   2  296.01   15.20
  -6   8   2  266.48   17.29
  -6   8   2  284.42   15.14
   5  -8  -2   56.02   13.10
   5  -8  -2   50.90    6.82
  -5   8   2   49.96    5.31
  -5   8   2   61.79    8.45
  -5   8   2   51.71    8.45
  -5   8   2   56.58    5.60
   4  -8  -2  227.59   12.61
   4  -8  -2  218.80   13.69
   4  -8  -2  215.61   12.87
  -4   8   2  234.98   18.29
  -4   8   2  216.17   16.31
  -4   8   2  209.82   12.53
   3  -8  -2   77.07    8.50
   3  -8  -2   65.08    6.84
   3  -8  -2   71.12    9.95
  -3   8   2   70.31   10.54
  -3   8   2   63.19   10.20
  -3   8   2   63.70    6.58
   2  -8  -2   17.99    6.39
   2  -8  -2   24.27    4.40
   2  -8  -2   22.18    7.55
  -2   8   2   17.43    4.27
  -2   8   2   25.86    8.43
  -2   8   2   26.99    9.26
   1  -8  -2  188.68   15.65
   1  -8  -2  167.69   12.15
   1  -8  -2  222.57   17.60
  -1   8   2  219.37   20.24
  -1   8   2  199.98   18.81
  -1   8   2  192.72   12.88
   0  -8  -2   52.67    9.61
   0  -8  -2   44.30    6.23
   0  -8  -2   57.62   11.57
   0   8   2   73.66   13.14
   0   8   2   48.73   12.75
   0   8   2   61.22    8.01
  -1  -8  -2   30.39    6.03
  -1  -8  -2   34.55   10.31
  -1  -8  -2   34.48   11.22
   1   8   2   14.15   13.10
   1   8   2   34.55    7.35
  -2  -8  -2   39.99    6.96
  -2  -8  -2   36.84   13.11
   2   8   2   43.50   23.39
   2   8   2   36.86   14.41
  -3  -8  -2   14.32   13.91
   3   8   2   24.39   10.03
   3   8   2   12.65   18.09
  -4  -8  -2   48.63   17.74
   4   8   2   47.20   12.78
   4   8   2    4.98   21.78
 -13   9   2   -8.50    6.42
 -12   9   2    8.00    5.34
 -11   9   2   26.53    5.39
 -10   9   2   92.16    8.20
 -10   9   2   85.49   12.05
 -10   9   2   56.11    8.54
   9  -9  -2  182.76   33.38
  -9   9   2  221.81   12.29
  -9   9   2  189.22   13.88
  -9   9   2  178.49   15.73
   8  -9  -2   14.03   19.59
  -8   9   2   19.59    6.85
  -8   9   2   19.04    5.00
  -8   9   2   24.26    8.31
  -8   9   2   22.77    4.26
   7  -9  -2   55.11    7.45
   7  -9  -2   35.20   16.13
  -7   9   2   45.11    5.81
  -7   9   2   45.89    7.31
  -7   9   2   47.15    8.99
  -7   9   2   46.73    6.05
   6  -9  -2  138.25   10.94
   6  -9  -2  134.93   21.85
  -6   9   2  137.46   13.81
  -6   9   2  138.00    9.42
   5  -9  -2   24.35   12.35
   5  -9  -2   17.47    4.81
  -5   9   2   12.12    3.65
  -5   9   2    8.50    8.73
  -5   9   2   12.74    7.46
   4  -9  -2    3.33    4.35
   4  -9  -2    3.66    5.64
   4  -9  -2    6.67    4.13
  -4   9   2    5.39    8.57
  -4   9   2    3.49    3.17
  -4   9   2  -10.76    7.15
   3  -9  -2   78.19   10.10
   3  -9  -2   59.61    7.65
   3  -9  -2   68.62    9.83
  -3   9   2   78.60   12.24
  -3   9   2   58.56   11.80
  -3   9   2   65.00    7.45
   2  -9  -2   92.41   12.26
   2  -9  -2   79.62   11.35
   2  -9  -2   78.13    8.28
  -2   9   2   84.02    8.92
  -2   9   2   80.41   13.64
  -2   9   2   94.85   13.86
   1  -9  -2    6.95    7.88
   1  -9  -2    4.22    9.21
  -1   9   2  -10.59   10.43
  -1   9   2    4.24    5.11
  -1   9   2    4.17   11.18
   0  -9  -2  108.66   14.00
   0  -9  -2   93.16   14.66
   0   9   2   67.52   15.97
   0   9   2   71.15    9.33
  -1  -9  -2    4.97    5.34
  -1  -9  -2   -6.84   11.91
   1   9   2   10.05    6.64
   1   9   2    5.60   14.77
  -2  -9  -2   33.05   15.78
   2   9   2   31.45   10.19
   2   9   2   14.24   17.81
  -3  -9  -2   26.80   17.99
   3   9   2   31.38   21.56
   3   9   2   21.61   10.76
 -12  10   2   30.45    6.54
  11 -10  -2    0.98   36.41
 -11  10   2   17.13    5.39
  10 -10  -2   39.13   32.53
 -10  10   2   71.69    8.05
 -10  10   2   63.49    8.56
 -10  10   2   62.12   11.16
   9 -10  -2  -23.63   22.41
  -9  10   2    2.87    8.25
  -9  10   2   -0.75    4.04
   8 -10  -2   59.69   23.18
   8 -10  -2   64.91    9.24
  -8  10   2   68.44    9.52
  -8  10   2   62.54    7.10
  -8  10   2   56.09   10.56
   7 -10  -2    6.00   15.53
   7 -10  -2   13.10    6.14
  -7  10   2   21.45    4.49
  -7  10   2   27.23    8.98
  -7  10   2   -0.41    6.46
  -7  10   2    2.58    7.63
   6 -10  -2  219.56   27.13
   6 -10  -2  209.22   14.56
  -6  10   2  204.66   19.40
  -6  10   2  219.29   13.14
  -6  10   2  220.93   19.38
   5 -10  -2    5.13    4.76
  -5  10   2   -0.36    9.86
  -5  10   2    1.24   10.05
  -5  10   2    1.11    3.66
   4 -10  -2   85.36   12.26
   4 -10  -2   87.02    9.16
   4 -10  -2   85.75   12.16
  -4  10   2   85.33   14.20
  -4  10   2   92.30    9.01
  -4  10   2   93.00   13.85
   3 -10  -2   96.24   14.37
   3 -10  -2   92.17    9.74
   3 -10  -2  104.66   12.55
  -3  10   2   67.02   15.00
  -3  10   2  127.23   15.62
  -3  10   2  115.58   10.24
   2 -10  -2   32.26   11.36
   2 -10  -2   41.85    9.75
  -2  10   2   41.44    7.42
  -2  10   2   26.52   13.55
  -2  10   2   61.06   13.80
   1 -10  -2   39.79   11.08
   1 -10  -2   19.14   12.03
  -1  10   2   27.99   14.22
   0 -10  -2    0.37   11.78
   0  10   2    6.05    6.90
   0  10   2    9.50   16.23
  -1 -10  -2   13.00   14.64
   1  10   2   20.79   18.45
   1  10   2   -6.95    8.29
  -2 -10  -2   17.40   16.40
   2  10   2    5.26   20.61
   2  10   2   30.31   11.90
  12 -11  -2   89.59   47.13
  11 -11  -2  -11.64   38.56
 -11  11   2   17.16    5.84
  10 -11  -2    3.18   34.42
 -10  11   2    7.24    9.08
 -10  11   2    8.81    5.03
   9 -11  -2   92.60   30.02
  -9  11   2   63.49   11.07
  -9  11   2   68.97    8.56
   8 -11  -2  325.18   20.99
   8 -11  -2  327.25   43.36
  -8  11   2  306.85   18.09
  -8  11   2  317.99   21.31
  -8  11   2  357.40   25.34
   7 -11  -2   45.11   18.24
   7 -11  -2   40.72    7.99
  -7  11   2   40.96    6.49
  -7  11   2   37.72   12.52
  -7  11   2   67.54   13.89
   6 -11  -2  195.63   29.29
   6 -11  -2  224.39   15.50
  -6  11   2  183.43   22.56
  -6  11   2  212.42   21.53
  -6  11   2  222.86   13.91
   5 -11  -2   34.03    7.52
  -5  11   2   49.40   13.96
  -5  11   2   50.79    7.06
  -5  11   2   60.85   13.27
   4 -11  -2   22.74    7.41
   4 -11  -2    9.62    5.75
   4 -11  -2   15.79    8.80
  -4  11   2    4.54    5.11
  -4  11   2    7.29   11.73
  -4  11   2   13.24   13.27
   3 -11  -2  241.92   18.49
   3 -11  -2  225.53   20.75
  -3  11   2  242.81   27.29
  -3  11   2  189.29   25.00
  -3  11   2  233.44   23.23
   2 -11  -2    6.40   10.24
   2 -11  -2   15.62   11.59
  -2  11   2    3.77    6.66
  -2  11   2    5.02   13.27
  -2  11   2    1.27   14.30
   1 -11  -2    9.51   13.96
  -1  11   2    6.89    7.62
  -1  11   2    1.00   17.34
   0 -11  -2  -10.68   14.63
   0  11   2    8.00    8.77
   0  11   2  -32.95   16.25
  -1 -11  -2   84.97   19.28
   1  11   2   64.81   22.38
   1  11   2   72.89   13.45
  12 -12  -2   74.68   50.14
  11 -12  -2   45.33   43.51
 -11  12   2   33.93    6.97
  10 -12  -2   23.76   35.56
 -10  12   2    7.09   15.42
 -10  12   2   30.61    6.31
   9 -12  -2   17.61   30.15
   9 -12  -2   13.70   10.13
  -9  12   2   17.04    5.63
  -9  12   2    0.59    9.27
   8 -12  -2  -15.08   21.38
   8 -12  -2    0.16    8.61
  -8  12   2   10.80   13.35
  -8  12   2    9.67   14.31
  -8  12   2    0.55    8.52
  -8  12   2    6.56    5.51
   7 -12  -2   68.18    9.84
   7 -12  -2   56.51   22.69
  -7  12   2   90.06   15.61
  -7  12   2   76.23   10.07
  -7  12   2   76.37   16.45
   6 -12  -2    6.09    7.10
   6 -12  -2    3.40   19.45
  -6  12   2   15.58    6.29
  -6  12   2    1.38   13.91
  -6  12   2   -3.24   10.76
  -6  12   2   14.05   14.88
   5 -12  -2   24.89    9.60
  -5  12   2    4.58   15.69
  -5  12   2   40.59   14.86
  -5  12   2   26.93    7.96
   4 -12  -2   46.83    9.83
   4 -12  -2   13.25    8.57
   4 -12  -2   35.94   11.34
  -4  12   2   19.19    7.53
  -4  12   2   52.30   15.30
   3 -12  -2   26.08   12.78
   3 -12  -2   24.17   10.86
  -3  12   2   37.04   18.04
  -3  12   2   17.94    8.27
   2 -12  -2   46.13   14.95
  -2  12   2   29.63   19.61
  -2  12   2   50.31   10.42
   1 -12  -2    8.84   15.75
  -1  12   2    8.02    9.16
  -1  12   2  -23.34   19.95
   0  12   2   50.53   12.21
   0  12   2   29.88   22.22
  11 -13  -2   15.44   51.67
 -11  13   2    9.03    8.70
  10 -13  -2   14.41   41.35
 -10  13   2   -8.33   18.79
 -10  13   2   11.83    9.04
   9 -13  -2   39.25   35.32
  -9  13   2   33.78   19.21
  -9  13   2   66.01   17.83
   8 -13  -2   12.19   26.76
  -8  13   2   34.87    7.84
  -8  13   2   47.71   17.12
  -8  13   2   41.12   18.29
   7 -13  -2  -14.23   22.91
  -7  13   2   34.31    7.51
  -7  13   2   14.74   15.89
  -7  13   2   11.55   17.94
   6 -13  -2   12.43   21.82
  -6  13   2    3.54    7.18
  -6  13   2    3.07   15.78
  -6  13   2   36.47   20.05
   5 -13  -2   65.53   10.67
   5 -13  -2   66.01   12.61
  -5  13   2   58.88   20.15
  -5  13   2   68.55   10.01
   4 -13  -2  -11.54   10.56
   4 -13  -2   -6.48   12.46
  -4  13   2   10.13    8.78
  -4  13   2    9.39   19.82
   3 -13  -2   -6.07   13.59
  -3  13   2    8.78   20.84
  -3  13   2   -4.45    8.89
   2 -13  -2    8.50   17.55
  -2  13   2  -28.40   22.26
  -2  13   2   18.97   11.35
   9 -14  -2    5.48   33.27
  -9  14   2   12.91   19.31
  -9  14   2   10.88   22.60
  -9  14   2    2.42    7.84
   8 -14  -2   20.38   32.91
  -8  14   2   24.78   19.92
  -8  14   2    1.81   21.65
  -8  14   2   32.99    8.54
   7 -14  -2   50.74   29.68
  -7  14   2   13.92   22.23
  -7  14   2    9.43    7.70
   6 -14  -2   49.05   27.95
  -6  14   2   21.79   21.60
  -6  14   2   12.88    8.72
   5 -14  -2   -7.22   13.12
   5 -14  -2    6.47   11.99
  -5  14   2    4.84    9.12
  -5  14   2  -10.87   21.47
  -4  14   2    2.75   10.03
  -4  15  -3   33.86   12.23
  -5  15  -3   11.77   24.94
  -5  15  -3   34.85   11.54
   5 -15   3   52.15   10.02
   5 -15   3   19.61   10.62
   5 -15   3   37.73   28.55
  -6  15  -3   17.71   10.63
  -6  15  -3   15.62   24.51
   6 -15   3   16.98    9.45
   6 -15   3  -17.23   10.72
   6 -15   3   44.89   28.57
  -7  15  -3    2.66   12.60
  -7  15  -3   39.70   25.54
   7 -15   3   15.94   11.95
   7 -15   3  -18.77   28.88
   7 -15   3   -3.48    9.05
  -2  14  -3   -9.41   21.99
  -2  14  -3   16.26   11.28
   2 -14   3    0.96   12.94
  -3  14  -3   50.23   11.39
  -3  14  -3   24.48   22.39
   3 -14   3   10.13   16.34
  -4  14  -3  -31.49   20.16
  -4  14  -3   17.30    9.90
   4 -14   3   17.14    9.05
   4 -14   3   27.65    9.90
   4 -14   3   30.60   13.99
   4 -14   3   31.85    7.70
  -5  14  -3    1.11   20.33
  -5  14  -3    0.05   10.96
   5 -14   3  -12.21    9.87
   5 -14   3  -24.26   20.44
   5 -14   3   -4.33    7.44
  -6  14  -3    1.14   27.97
  -6  14  -3   16.66    8.76
  -6  14  -3  -10.56   16.39
   6 -14   3   -3.71   21.69
   6 -14   3    9.54    7.87
   6 -14   3    8.73    7.43
  -7  14  -3    6.29   20.59
  -7  14  -3   28.55   17.92
  -7  14  -3   11.75    8.76
   7 -14   3  -39.70   25.58
   7 -14   3   16.71    8.56
   7 -14   3   29.35    9.34
  -8  14  -3    8.26   22.48
  -8  14  -3    7.58    8.57
  -8  14  -3   21.53   18.23
   8 -14   3   59.62   37.83
   8 -14   3   25.21    9.22
   8 -14   3   41.05    9.78
  -9  14  -3   76.53   16.40
  -9  14  -3   88.43   24.80
  -9  14  -3   61.96    9.76
  -9  14  -3   61.08   20.08
   9 -14   3   75.45   47.85
   9 -14   3   74.10   11.67
   0  13  -3    6.44   21.27
   0 -13   3    9.99   13.81
  -1  13  -3   12.45   20.93
  -1  13  -3   25.78   10.25
   1 -13   3   16.90   12.46
  -2  13  -3   16.41   10.28
  -2  13  -3  -21.40   18.04
   2 -13   3  -15.61   15.13
  -3  13  -3    8.57   19.22
   3 -13   3   41.06   10.68
   3 -13   3   59.41    7.95
   3 -13   3   24.89   13.94
  -4  13  -3   38.79   15.96
  -4  13  -3   50.97    9.69
   4 -13   3   45.03   12.34
   4 -13   3   31.18    8.69
   4 -13   3   37.97    7.57
   4 -13   3   60.10    8.10
  -5  13  -3   17.50    7.13
  -5  13  -3  -31.97   17.16
  -5  13  -3   20.79   15.88
   5 -13   3    3.70    6.77
   5 -13   3   20.97   18.99
   5 -13   3   16.88    6.62
  -6  13  -3   20.72   17.39
  -6  13  -3   22.59   14.66
  -6  13  -3   -0.79    7.14
   6 -13   3    2.71    6.33
   6 -13   3   -1.23    6.55
   6 -13   3   -1.05   19.26
  -7  13  -3   50.35    8.55
  -7  13  -3   46.54   15.17
  -7  13  -3   13.16   17.42
   7 -13   3   62.87    8.57
   7 -13   3   24.68   25.00
   7 -13   3   55.17    8.82
  -8  13  -3  -22.97   18.90
  -8  13  -3   16.83   14.18
  -8  13  -3   24.42    7.41
   8 -13   3   28.06    8.76
   8 -13   3   41.66   35.67
  -9  13  -3  -23.29   13.78
  -9  13  -3   17.82   13.08
  -9  13  -3  -15.43   18.11
   9 -13   3   -5.17   37.89
   9 -13   3   22.35    8.94
 -10  13  -3    7.15   14.52
 -10  13  -3    8.91   19.23
  10 -13   3    3.53    9.69
  10 -13   3  -40.39   47.68
   2  12  -3   14.42   22.26
  -2 -12   3   42.78   15.82
   1  12  -3  -24.75   20.10
  -1 -12   3   -1.54   13.55
   0  12  -3   45.39   11.08
   0  12  -3   11.56   17.81
   0 -12   3   48.18   13.05
  -1  12  -3    7.03   17.19
  -1  12  -3   35.96    9.37
   1 -12   3    1.77   15.43
   1 -12   3   62.47   13.40
  -2  12  -3   -2.72    7.38
  -2  12  -3    4.92   14.29
   2 -12   3   -3.11    8.40
   2 -12   3   10.00   13.76
   2 -12   3    7.50    5.54
   2 -12   3    1.17    5.83
  -3  12  -3   64.95    9.81
  -3  12  -3   85.42   16.45
   3 -12   3   85.20   12.93
   3 -12   3   79.46   14.57
   3 -12   3   68.34    9.56
  -4  12  -3   -2.22   12.19
  -4  12  -3    1.81   15.91
  -4  12  -3    7.68    6.02
   4 -12   3    0.89    5.12
   4 -12   3   10.67   10.00
   4 -12   3    0.82    5.54
   4 -12   3   11.74    6.88
  -5  12  -3   69.33   17.37
  -5  12  -3   74.17    9.05
  -5  12  -3   89.21   14.55
   5 -12   3   85.20   10.19
   5 -12   3   72.74   23.65
   5 -12   3   65.33    7.85
  -6  12  -3    3.01   15.85
  -6  12  -3   21.10    6.14
  -6  12  -3   10.74   11.85
   6 -12   3   27.25    6.70
   6 -12   3   16.09    5.88
  -7  12  -3   90.10   13.89
  -7  12  -3   79.17   10.02
   7 -12   3   52.03   23.65
   7 -12   3   88.50    9.66
   7 -12   3   72.41    8.19
  -8  12  -3   65.41   12.10
  -8  12  -3   58.72   11.09
  -8  12  -3   44.67   17.04
  -8  12  -3   60.00    7.35
   8 -12   3   58.57    8.80
   8 -12   3   64.46   31.97
   8 -12   3   36.67   11.89
  -9  12  -3   75.91   14.02
  -9  12  -3   36.15   15.72
   9 -12   3   61.10   10.16
   9 -12   3   31.05   37.00
 -10  12  -3   37.75   15.80
  10 -12   3  -21.52   42.68
  10 -12   3  -11.14    8.26
  11 -12   3   74.49   54.93
   3  11  -3    6.37   24.46
  -3 -11   3    9.11   14.57
   2  11  -3    3.95   20.02
  -2 -11   3   -1.07   12.01
   1  11  -3   20.55   18.57
  -1 -11   3  -12.12   17.54
  -1 -11   3   -5.78   10.43
   0  11  -3   44.11   13.20
   0  11  -3   18.34   16.02
   0 -11   3   36.97   10.64
   0 -11   3   -8.22   14.48
  -1  11  -3   23.53   12.89
  -1  11  -3   -8.82   14.37
  -1  11  -3   23.39    7.67
   1 -11   3   25.03    9.16
   1 -11   3   20.88   13.50
   1 -11   3   21.92    5.52
  -2  11  -3   30.28   12.74
  -2  11  -3   20.18    6.78
  -2  11  -3   -4.70   14.22
   2 -11   3   10.69    7.56
   2 -11   3   61.00   13.67
   2 -11   3   23.04    5.29
   2 -11   3   14.92    5.48
  -3  11  -3  106.12   11.27
  -3  11  -3   73.59   16.94
  -3  11  -3  109.27   15.29
   3 -11   3  103.56   11.55
   3 -11   3  111.90   15.12
   3 -11   3  101.79    9.25
   3 -11   3  113.14    9.46
  -4  11  -3   84.35   10.27
  -4  11  -3  109.44   16.67
   4 -11   3  110.21    9.27
   4 -11   3   71.53   15.80
   4 -11   3  117.01   10.29
   4 -11   3  117.06    9.84
  -5  11  -3   70.77    8.77
  -5  11  -3   29.09   14.19
  -5  11  -3   72.42   11.98
   5 -11   3   57.47    7.96
   5 -11   3   72.06    8.87
  -6  11  -3   18.15    5.31
  -6  11  -3   23.01    9.70
  -6  11  -3   19.68   13.71
   6 -11   3   -1.30   17.07
   6 -11   3   16.89    5.54
   6 -11   3   30.14    5.72
  -7  11  -3    3.41    4.52
  -7  11  -3    2.34    8.58
  -7  11  -3   18.17   12.86
   7 -11   3   26.52   22.97
   7 -11   3   15.57    5.41
   7 -11   3   19.92    6.22
  -8  11  -3   30.49   12.81
  -8  11  -3   43.70   10.94
   8 -11   3   40.77    7.41
   8 -11   3   34.77   29.38
  -9  11  -3   59.98   12.95
   9 -11   3   45.06    8.08
   9 -11   3   30.14   34.27
  10 -11   3   21.81   42.08
  10 -11   3   -7.30    7.82
  11 -11   3   59.64   10.30
   4  10  -3    7.93   22.04
  -4 -10   3   18.62   13.65
   3  10  -3   19.03   20.44
  -3 -10   3   40.27   13.67
   2  10  -3   44.54   18.26
  -2 -10   3    2.24    9.73
   1  10  -3   10.00   15.18
  -1 -10   3   -0.72    5.28
  -1 -10   3   26.56    9.88
  -1 -10   3  -17.43   13.14
   0  10  -3    7.29   14.55
   0  10  -3   -1.22   10.94
   0  10  -3   12.46    6.70
   0 -10   3    5.73    8.26
   0 -10   3    9.34   13.03
   0 -10   3    7.50    5.40
  -1  10  -3   11.03    5.82
  -1  10  -3   26.72   10.88
  -1  10  -3    5.82   13.30
   1 -10   3    5.04    7.20
   1 -10   3    9.69    4.70
   1 -10   3   12.67   11.85
  -2  10  -3   23.53   10.58
  -2  10  -3   24.84   12.95
  -2  10  -3   22.31    5.93
   2 -10   3   17.89    4.70
   2 -10   3   22.21    6.86
   2 -10   3   22.09   11.18
  -3  10  -3   33.30   12.56
  -3  10  -3   29.53   10.30
  -3  10  -3   38.38    6.16
   3 -10   3   42.07    6.38
   3 -10   3   40.61    5.48
   3 -10   3   27.20   10.43
   3 -10   3   36.69    5.53
  -4  10  -3    3.57    4.13
  -4  10  -3   -2.38   10.83
  -4  10  -3    7.46    8.12
   4 -10   3   -0.03    3.84
   4 -10   3    4.88    3.91
   4 -10   3    4.04    3.76
   4 -10   3   -5.65   10.10
   4 -10   3    7.13    7.93
  -5  10  -3   49.22    9.37
  -5  10  -3   50.14    6.13
  -5  10  -3   43.58   12.86
   5 -10   3   28.32   14.22
   5 -10   3   61.00    6.65
   5 -10   3   52.28    6.51
  -6  10  -3    7.33    7.02
  -6  10  -3    2.73    3.89
  -6  10  -3    3.66   11.74
   6 -10   3   12.95    4.52
   6 -10   3   16.67    3.97
   6 -10   3    3.62   15.55
  -7  10  -3    4.76    6.53
  -7  10  -3    6.07   10.84
  -7  10  -3    7.33    7.00
   7 -10   3    1.81   19.76
   7 -10   3    3.60    4.92
  -8  10  -3  -14.84    9.39
  -8  10  -3    6.75   10.77
  -8  10  -3   -0.81    8.37
   8 -10   3  -25.29   25.79
   8 -10   3    5.66    5.45
  -9  10  -3   26.28   11.19
   9 -10   3   36.16    6.96
   9 -10   3   24.04   31.12
  10 -10   3    9.12    7.25
  11 -10   3   13.85    9.21
   5   9  -3   25.10   23.83
  -5  -9   3   30.21   15.37
   4   9  -3  -29.96   17.81
  -4  -9   3  -10.51   10.72
   3   9  -3   -0.15   23.25
  -3  -9   3   10.43   11.45
   2   9  -3  107.48   19.87
   2   9  -3  154.03   21.61
  -2  -9   3  131.78   19.19
  -2  -9   3  131.46   16.30
   1   9  -3   10.12   10.94
   1   9  -3   -1.62   12.23
   1   9  -3   10.20    6.48
  -1  -9   3   18.90    8.13
  -1  -9   3    0.18   11.90
  -1  -9   3    8.58    5.25
   0   9  -3  159.31   12.13
   0   9  -3  139.61   16.86
   0  -9   3  136.26   20.07
   0  -9   3  139.53   13.82
   0  -9   3  147.80   10.74
  -1   9  -3   64.40   14.46
  -1   9  -3   98.27    9.58
  -1   9  -3  114.61   15.04
   1  -9   3   73.24   10.28
   1  -9   3   94.11    8.15
   1  -9   3   89.71   14.71
  -2   9  -3   -2.38    7.29
  -2   9  -3   -9.92   10.85
  -2   9  -3   -1.97    4.20
   2  -9   3  -10.42    9.02
   2  -9   3    4.89    3.49
   2  -9   3    4.00    4.87
  -3   9  -3  187.94   12.46
  -3   9  -3  215.02   16.23
   3  -9   3  198.85   17.48
   3  -9   3  204.28   12.57
   3  -9   3  193.92   13.15
  -4   9  -3   59.96    6.50
  -4   9  -3   30.01   10.76
  -4   9  -3   61.97    8.36
   4  -9   3   54.56    6.63
   4  -9   3   69.41   14.27
   4  -9   3   65.20    6.13
   4  -9   3   55.46    5.75
  -5   9  -3   91.37   11.40
  -5   9  -3   91.20    7.47
   5  -9   3   73.50   16.44
   5  -9   3   87.23    8.01
   5  -9   3   97.34    6.76
  -6   9  -3    2.34    9.23
  -6   9  -3    9.59    5.79
   6  -9   3   16.03    3.49
   6  -9   3    4.82   15.77
   6  -9   3   15.76    4.61
  -7   9  -3   20.83    6.09
  -7   9  -3    3.34    7.63
  -7   9  -3   34.71    7.82
   7  -9   3   33.60   20.95
   7  -9   3   22.62    5.19
  -8   9  -3   82.35   11.60
  -8   9  -3   48.94   11.04
   8  -9   3   41.66   26.45
   8  -9   3   83.01    9.27
  -9   9  -3   85.82   13.03
   9  -9   3   97.16   11.30
 -10   9  -3   54.07   13.26
  10  -9   3   41.81    9.99
  10  -9   3   69.32   10.18
  11  -9   3   36.09    9.29
  11  -9   3   37.76   11.17
   6   8  -3   52.95   25.49
  -6  -8   3   49.45   16.16
   5   8  -3   92.25   23.46
  -5  -8   3   65.87   14.31
   4   8  -3   18.99   16.55
   4   8  -3    7.28   14.58
  -4  -8   3    6.30   10.20
   3   8  -3   58.84   17.21
   3   8  -3   45.19   13.53
  -3  -8   3   62.22   11.81
   2   8  -3   99.73   17.08
   2   8  -3  103.63   14.47
  -2  -8   3  117.03   10.17
  -2  -8   3   89.67   15.69
  -2  -8   3  112.54   14.12
   1   8  -3  106.79   10.62
   1   8  -3   89.91   15.24
   1   8  -3  100.54   13.70
  -1  -8   3  105.53    8.96
  -1  -8   3  103.88   11.82
  -1  -8   3  119.79   15.66
   0   8  -3  163.26   12.07
   0   8  -3  173.99   16.52
   0   8  -3  196.29   20.50
   0  -8   3  154.68   10.98
   0  -8   3  162.37   18.57
   0  -8   3  193.28   13.64
  -1   8  -3   50.77    9.35
  -1   8  -3   49.60    6.30
  -1   8  -3   51.58   11.81
   1  -8   3   43.45    6.95
   1  -8   3   45.43    5.87
   1  -8   3   50.89   10.78
  -2   8  -3  227.82   13.23
  -2   8  -3  235.97   16.41
  -2   8  -3  222.21   20.10
   2  -8   3  218.89   18.03
   2  -8   3  212.33   13.48
   2  -8   3  213.92   12.23
  -3   8  -3   50.63    7.49
  -3   8  -3   52.56    5.87
  -3   8  -3   31.88   10.07
   3  -8   3   54.27    5.86
   3  -8   3   61.85    9.66
   3  -8   3   60.20    5.19
  -4   8  -3    4.81    8.86
  -4   8  -3    8.44    4.92
  -4   8  -3   11.81    2.98
   4  -8   3   17.90    3.93
   4  -8   3    5.85    8.95
   4  -8   3    8.22    2.66
  -5   8  -3   15.49    4.78
  -5   8  -3   13.23    8.44
   5  -8   3   17.14   11.95
   5  -8   3    5.33    3.58
  -6   8  -3  113.89   13.26
  -6   8  -3   92.59   11.27
  -6   8  -3   96.19    8.39
   6  -8   3   90.41   19.74
   6  -8   3  117.97    8.65
  -7   8  -3   59.15    9.12
  -7   8  -3   45.72   16.24
   7  -8   3   32.74    5.39
   7  -8   3   59.34   20.59
  -8   8  -3   50.60   10.03
  -8   8  -3   79.37   20.80
   8  -8   3   55.46   25.98
   8  -8   3   70.37   10.01
   8  -8   3   64.53    8.28
  -9   8  -3   41.65   10.37
  -9   8  -3  -28.94   20.61
   9  -8   3   43.09    9.47
 -10   8  -3   24.19   13.56
  10  -8   3   15.56   17.19
  10  -8   3   17.26    6.82
 -11   8  -3   15.47   15.45
  11  -8   3   18.77   11.59
  11  -8   3   17.54    8.37
   7   7  -3  110.85   17.03
   7   7  -3   67.20   24.51
  -7  -7   3  105.24   19.80
  -7  -7   3  149.67   16.74
   6   7  -3   14.55   23.40
   6   7  -3  -19.62   15.50
  -6  -7   3    9.25    6.32
  -6  -7   3    4.60   12.76
   5   7  -3    5.28   13.77
   5   7  -3   27.11   18.31
  -5  -7   3   16.99    5.43
  -5  -7   3   15.31    7.72
  -5  -7   3    6.57   15.25
   4   7  -3   -0.84   14.10
   4   7  -3   28.02   11.84
  -4  -7   3    9.60   13.14
  -4  -7   3    7.64    4.48
  -4  -7   3   16.62    9.23
  -4  -7   3    5.02    5.88
   3   7  -3   26.30   10.45
   3   7  -3   44.37   14.21
  -3  -7   3   41.43   12.49
  -3  -7   3   37.89    6.65
  -3  -7   3   41.14    9.47
   2   7  -3   92.38   14.90
   2   7  -3   68.37   11.88
  -2  -7   3   72.69    8.60
  -2  -7   3   92.74   11.37
  -2  -7   3   86.23   13.95
   1   7  -3  234.84   21.09
   1   7  -3  199.37   13.96
   1   7  -3  241.03   18.08
  -1  -7   3  222.88   13.44
  -1  -7   3  225.53   15.51
  -1  -7   3  229.08   21.26
   0   7  -3   71.62   13.01
   0   7  -3   78.71   11.43
   0   7  -3   67.67    7.06
   0  -7   3   54.55    6.75
   0  -7   3   85.01   12.54
   0  -7   3   56.69    8.33
  -1   7  -3  148.62   10.56
  -1   7  -3  172.95   17.11
  -1   7  -3  201.55   15.06
   1  -7   3  175.41   10.15
   1  -7   3  178.15   16.69
   1  -7   3  170.56   11.84
  -2   7  -3  262.95   14.46
  -2   7  -3  277.63   19.98
  -2   7  -3  256.32   16.41
   2  -7   3  268.18   13.78
   2  -7   3  275.68   19.24
   2  -7   3  264.66   14.74
  -3   7  -3  803.92   39.58
  -3   7  -3  758.30   38.06
   3  -7   3  914.27   44.72
   3  -7   3  792.92   38.17
   3  -7   3  747.98   40.55
   3  -7   3  850.70   37.68
  -4   7  -3   32.83    4.03
  -4   7  -3   17.59    7.51
  -4   7  -3   38.41    5.37
   4  -7   3   38.86    3.67
   4  -7   3   32.39    4.33
   4  -7   3   35.76   10.76
  -5   7  -3   19.11    6.71
  -5   7  -3   35.56    5.52
  -5   7  -3   49.32    5.75
   5  -7   3   38.32   13.44
  -6   7  -3   71.70    9.21
  -6   7  -3   90.38   16.55
  -6   7  -3   64.88    6.55
   6  -7   3   70.99    6.92
   6  -7   3   79.91    7.46
   6  -7   3   46.27   17.69
  -7   7  -3   77.39   17.03
  -7   7  -3   69.71    9.93
   7  -7   3   57.80    8.57
   7  -7   3   61.24   21.19
   7  -7   3   60.72    7.38
  -8   7  -3  189.15   30.69
  -8   7  -3  147.91   14.38
   8  -7   3  148.00   11.45
   8  -7   3  148.67   12.87
  -9   7  -3  143.89   17.21
   9  -7   3  123.40   14.16
   9  -7   3  120.76   13.74
 -10   7  -3   34.25   13.18
  10  -7   3   47.05    9.01
  10  -7   3   36.87   18.60
 -11   7  -3   21.05   17.04
  11  -7   3   10.71   11.56
  11  -7   3    4.82    8.10
   8   6  -3   36.92   14.46
   8   6  -3   22.19   20.88
   8   6  -3   -0.45   23.41
  -8  -6   3   10.43   10.08
  -8  -6   3    0.18   16.44
   7   6  -3   22.51   15.40
   7   6  -3   31.59   20.32
   7   6  -3   30.73   11.44
  -7  -6   3    5.12    6.93
  -7  -6   3   29.50   14.18
   6   6  -3   59.81   14.80
   6   6  -3   28.15   17.42
  -6  -6   3   62.74   16.76
  -6  -6   3   53.56    9.34
  -6  -6   3   76.57    9.52
   5   6  -3   42.36   12.78
   5   6  -3   13.44   15.41
  -5  -6   3   65.81   15.64
  -5  -6   3   23.21    7.03
  -5  -6   3   41.02    6.07
  -5  -6   3   35.22    9.82
   4   6  -3   31.03   13.91
   4   6  -3   12.92   10.03
  -4  -6   3   16.59    5.48
  -4  -6   3   15.10    7.93
  -4  -6   3   12.34   12.29
   3   6  -3  109.99   14.60
   3   6  -3  119.13   16.11
  -3  -6   3   92.87   11.77
  -3  -6   3   83.03    9.15
  -3  -6   3  122.89   16.04
   2   6  -3  119.31   17.08
   2   6  -3  108.09   13.14
  -2  -6   3  113.49   15.26
  -2  -6   3  120.08   11.22
  -2  -6   3  112.31    9.02
   1   6  -3   38.48   10.21
  -1  -6   3   33.33    6.38
  -1  -6   3   31.90    5.75
   0   6  -3  173.14   16.95
   0   6  -3  184.48   13.96
   0   6  -3  200.34   11.92
   0  -6   3  189.54   17.18
   0  -6   3  216.73   11.51
   0  -6   3  206.04   12.89
  -1   6  -3  125.10    8.37
  -1   6  -3  123.89   13.62
  -1   6  -3  125.91   10.21
   1  -6   3  119.87    7.68
   1  -6   3  128.81    8.97
   1  -6   3  142.99   13.70
  -2   6  -3   26.38    4.89
  -2   6  -3   17.47    7.52
  -2   6  -3   30.03    3.78
   2  -6   3   25.08    2.93
   2  -6   3   22.82    3.65
   2  -6   3   36.87    7.90
  -3   6  -3  313.64   17.05
  -3   6  -3  321.49   15.90
   3  -6   3  336.96   19.51
   3  -6   3  307.33   22.01
   3  -6   3  314.89   15.99
   3  -6   3  338.06   15.53
  -4   6  -3  371.00   18.42
  -4   6  -3  342.51   20.71
   4  -6   3  363.44   18.51
   4  -6   3  368.98   26.89
  -5   6  -3  109.55    9.20
  -5   6  -3  102.85    7.03
   5  -6   3  102.02   17.70
   5  -6   3  111.31    7.68
   5  -6   3  101.22    7.76
  -6   6  -3   47.87    5.14
  -6   6  -3   64.05   15.35
   6  -6   3   55.81    6.14
   6  -6   3   61.60    7.09
   6  -6   3   44.81   17.19
  -7   6  -3  203.77   15.20
  -7   6  -3  171.11   27.92
   7  -6   3  206.55   12.61
   7  -6   3  193.13   13.60
  -8   6  -3   21.32   20.89
  -8   6  -3   38.16    9.36
   8  -6   3   41.43    6.45
   8  -6   3   61.01    8.56
  -9   6  -3    9.18   25.08
  -9   6  -3   36.14   11.55
   9  -6   3   38.98    9.31
   9  -6   3   55.78    8.08
 -10   6  -3    6.99    6.33
 -10   6  -3    0.54   14.19
  10  -6   3    1.65    9.28
  10  -6   3    9.04    7.18
 -11   6  -3   17.55    8.31
  11  -6   3   17.88   11.52
  11  -6   3   21.84    9.10
   8   5  -3    0.83   19.06
   8   5  -3    1.28   10.62
   8   5  -3   15.40   15.65
  -8  -5   3   17.73    7.67
  -8  -5   3   14.37   13.71
   7   5  -3   23.61   17.36
   7   5  -3    9.56   12.94
   7   5  -3   15.49    9.38
  -7  -5   3   -2.65   12.79
  -7  -5   3   10.16    8.08
  -7  -5   3   21.92   15.71
  -7  -5   3    4.28    6.01
   6   5  -3    5.34   10.81
   6   5  -3   -2.29   13.87
  -6  -5   3    5.18    7.34
  -6  -5   3   24.75    9.96
  -6  -5   3   -6.32    4.44
  -6  -5   3   -0.42   13.72
   5   5  -3   32.15   13.64
   5   5  -3   19.19    9.98
  -5  -5   3   16.89    4.76
  -5  -5   3    3.66    7.60
  -5  -5   3   11.63   12.32
  -5  -5   3   24.46    6.47
   4   5  -3  -15.34   10.45
   4   5  -3   -3.98    7.71
  -4  -5   3   -1.58    5.76
  -4  -5   3    9.65    4.51
  -4  -5   3   -5.01    9.76
   3   5  -3   10.38    9.73
   3   5  -3   13.62    6.95
  -3  -5   3   11.65    9.34
  -3  -5   3   12.43    4.43
  -3  -5   3   14.42    5.92
   2   5  -3   65.85    9.87
   2   5  -3   87.30   12.26
  -2  -5   3   68.73    6.87
  -2  -5   3   80.37    8.54
  -2  -5   3   71.32   11.94
   1   5  -3  136.54   14.81
   1   5  -3  162.08   12.21
  -1  -5   3  147.22   10.76
  -1  -5   3  151.32   15.21
  -1  -5   3  149.87    9.39
   0   5  -3  117.12    9.26
   0   5  -3  105.49   12.99
   0  -5   3  109.54   12.49
   0  -5   3   96.26    6.95
   0  -5   3  107.58    7.97
  -1   5  -3  452.23   22.43
  -1   5  -3  476.69   23.63
   1  -5   3  415.19   25.44
   1  -5   3  487.93   22.17
   1  -5   3  464.01   22.81
  -2   5  -3  228.94   11.85
  -2   5  -3  224.34   12.92
   2  -5   3  219.63   15.72
   2  -5   3  226.64   12.19
   2  -5   3  248.20   11.58
   2  -5   3  258.64   16.84
  -3   5  -3  199.71   11.30
  -3   5  -3  243.23   14.38
   3  -5   3  178.18   16.92
  -4   5  -3  189.81   12.93
  -4   5  -3  167.81   10.16
  -4   5  -3  187.17   17.74
   4  -5   3  180.09   19.72
   4  -5   3  225.24   11.03
   4  -5   3  183.56   10.62
  -5   5  -3   64.63    7.91
  -5   5  -3   84.77   14.68
  -5   5  -3   62.82    5.14
   5  -5   3   69.73    5.99
   5  -5   3   87.93   16.71
   5  -5   3   63.08    6.52
  -6   5  -3   41.88   15.02
  -6   5  -3   29.61    5.66
  -6   5  -3   33.35    4.82
  -6   5  -3   49.08    7.87
   6  -5   3   48.96    6.57
   6  -5   3   29.24    4.26
  -7   5  -3  133.81   24.47
  -7   5  -3  110.54   12.11
  -7   5  -3  118.88    8.52
   7  -5   3  132.03   10.68
   7  -5   3  125.67    9.28
  -8   5  -3    0.26   21.54
  -8   5  -3   21.02    4.78
  -8   5  -3   16.14    8.71
   8  -5   3   20.25    7.31
   8  -5   3   13.45    4.66
  -9   5  -3   38.48   11.94
  -9   5  -3   27.92    5.99
  -9   5  -3   10.17   26.50
   9  -5   3   26.38    8.12
   9  -5   3   19.94    6.16
 -10   5  -3   19.79   12.37
 -10   5  -3   21.24    7.24
  10  -5   3   23.95    7.85
  10  -5   3    8.78    9.31
 -11   5  -3   23.43    9.12
 -11   5  -3   11.20   14.15
  11  -5   3    5.08    8.62
  11  -5   3   26.53   12.45
   9   4  -3   12.02   20.54
   9   4  -3   21.80   12.29
  -9  -4   3   37.24    9.46
  -9  -4   3   29.73   15.48
   8   4  -3   21.78   13.27
   8   4  -3   14.62   10.61
   8   4  -3   16.11   14.87
  -8  -4   3   26.35    7.14
  -8  -4   3   26.75    8.61
  -8  -4   3   22.87   14.57
  -8  -4   3   50.58   17.58
   7   4  -3   21.24    8.76
   7   4  -3   -2.65   13.39
   7   4  -3    3.17   10.21
  -7  -4   3   21.41    7.57
  -7  -4   3   11.36    5.42
  -7  -4   3   -4.35   13.43
  -7  -4   3   15.66    9.80
   6   4  -3  149.95   16.28
   6   4  -3  112.27   12.53
   6   4  -3  112.96   15.66
  -6  -4   3  131.23   12.17
  -6  -4   3  110.31    9.72
  -6  -4   3  105.50   17.00
  -6  -4   3  126.60   14.86
   5   4  -3   38.44    9.44
   5   4  -3   44.36   12.38
  -5  -4   3   51.81    5.87
  -5  -4   3   47.96    9.03
  -5  -4   3   59.99   12.75
  -5  -4   3   58.24    7.75
   4   4  -3   29.88    9.93
   4   4  -3   23.30    7.49
  -4  -4   3   25.76    6.18
  -4  -4   3   14.21    9.66
  -4  -4   3   19.92    5.17
   3   4  -3  703.22   35.32
   3   4  -3  571.22   32.61
  -3  -4   3  639.84   35.21
  -3  -4   3  590.65   30.92
  -3  -4   3  631.30   32.39
   2   4  -3   49.76    9.31
   2   4  -3   75.11    8.71
  -2  -4   3   91.43   11.03
  -2  -4   3   64.14    7.50
  -2  -4   3   65.68    6.50
   1   4  -3  387.26   20.34
  -1  -4   3  333.36   18.57
  -1  -4   3  371.94   22.61
  -1  -4   3  389.97   19.64
   0   4  -3 2911.64  129.66
   0  -4   3 2900.21  128.63
   0  -4   3 2827.39  131.14
   0  -4   3 2682.14  129.12
  -1   4  -3 1832.13   77.86
  -1   4  -3 1612.30   75.82
   1  -4   3 1567.15   77.45
   1  -4   3 1555.72   75.40
   1  -4   3 1667.66   74.95
  -2   4  -3  622.83   32.17
  -2   4  -3  668.06   30.56
   2  -4   3  650.79   30.12
   2  -4   3  625.53   33.82
  -3   4  -3  144.08    8.27
  -3   4  -3  152.00   13.91
   3  -4   3  157.23    8.52
   3  -4   3  133.31   14.99
  -4   4  -3  499.79   31.22
  -4   4  -3  488.15   25.28
  -4   4  -3  508.09   23.76
   4  -4   3  447.11   32.30
   4  -4   3  504.50   24.31
   4  -4   3  508.99   24.42
  -5   4  -3  127.33    9.10
  -5   4  -3  110.43    7.51
  -5   4  -3  128.98    9.58
  -5   4  -3  118.12   17.35
   5  -4   3  115.60    8.87
   5  -4   3  123.76    8.15
  -6   4  -3  157.94   25.59
  -6   4  -3  165.79   10.22
  -6   4  -3  173.51   11.73
  -6   4  -3  184.52   12.62
   6  -4   3  167.64   11.81
   6  -4   3  179.40   10.79
  -7   4  -3   63.39    6.95
  -7   4  -3   73.73   21.75
  -7   4  -3   47.12   14.47
   7  -4   3   61.73    6.85
   7  -4   3   65.65    8.97
  -8   4  -3   22.60    8.57
  -8   4  -3   46.24   24.49
  -8   4  -3   11.40    9.62
  -8   4  -3   28.66    5.70
   8  -4   3   34.18    6.23
   8  -4   3   40.46    8.16
  -9   4  -3   19.39    6.39
  -9   4  -3    3.34   36.90
  -9   4  -3    6.79    9.96
   9  -4   3   11.33    9.52
   9  -4   3   20.42    5.89
 -10   4  -3   22.33   13.12
 -10   4  -3   35.19    8.69
  10  -4   3   59.14   12.45
 -11   4  -3   42.31   11.42
 -11   4  -3   17.96   16.68
  11  -4   3   29.01    9.96
  11  -4   3   26.38   13.13
  10   3  -3   -7.43   11.28
  10   3  -3  -15.90   18.83
 -10  -3   3    4.36   15.79
   9   3  -3   10.82    9.79
   9   3  -3   25.63   16.81
  -9  -3   3   21.32   17.89
  -9  -3   3    9.24   14.88
  -9  -3   3   19.16    8.01
  -9  -3   3   16.00    9.29
   8   3  -3   65.01   16.13
   8   3  -3   83.32   11.66
  -8  -3   3   84.94   10.07
  -8  -3   3   64.60   10.18
  -8  -3   3   50.14   16.89
  -8  -3   3   90.43   13.85
   7   3  -3   29.41    7.18
   7   3  -3   13.74   10.32
   7   3  -3   13.43   12.30
  -7  -3   3   17.73    8.73
  -7  -3   3   18.01    5.67
  -7  -3   3   15.33   13.35
  -7  -3   3   16.08    7.06
   6   3  -3   20.23    9.95
   6   3  -3   27.23    8.14
   6   3  -3   29.46    6.78
  -6  -3   3   11.24    7.44
  -6  -3   3   28.29    6.66
  -6  -3   3   22.91    4.82
  -6  -3   3   12.77   11.43
   5   3  -3   78.73    8.58
   5   3  -3   82.28    9.94
   5   3  -3   73.25   10.97
  -5  -3   3   84.86    7.12
  -5  -3   3   78.39   13.04
  -5  -3   3   85.33   10.08
  -5  -3   3   74.37    8.97
   4   3  -3    5.52    5.65
   4   3  -3    7.14    7.16
  -4  -3   3    4.15    4.41
  -4  -3   3    1.71    8.46
  -4  -3   3    5.38    3.73
   3   3  -3  182.71   14.80
   3   3  -3  162.94   12.47
  -3  -3   3  193.01   16.10
  -3  -3   3  193.32   11.26
  -3  -3   3  180.02   12.20
   2   3  -3  172.34   11.24
  -2  -3   3  162.62    9.96
  -2  -3   3  174.38   14.46
  -2  -3   3  158.63   10.53
   1   3  -3  701.13   34.27
   1   3  -3  752.90   35.97
  -1  -3   3  673.74   33.95
  -1  -3   3  715.34   36.43
   0   3  -3  349.31   18.46
   0   3  -3  340.52   16.74
   0  -3   3  325.56   19.21
   0  -3   3  329.56   16.40
   0  -3   3  298.63   15.96
  -1   3  -3  238.83   13.59
  -1   3  -3  214.01   11.60
   1  -3   3  202.25   11.31
   1  -3   3  244.68   14.16
   1  -3   3  236.93   13.76
  -2   3  -3  117.97    6.99
  -2   3  -3  129.49    8.79
  -2   3  -3  123.27   11.09
   2  -3   3  130.79    9.52
   2  -3   3  122.37    6.79
   2  -3   3  106.31   11.52
  -3   3  -3   11.03    7.71
  -3   3  -3    8.69    2.26
  -3   3  -3    9.93    3.59
   3  -3   3   11.13    8.76
   3  -3   3   11.31    4.16
   3  -3   3    8.04    2.22
   3  -3   3    6.63    3.01
  -4   3  -3   50.61    5.84
  -4   3  -3   42.04    5.64
  -4   3  -3   45.58    4.37
  -4   3  -3   46.16   11.78
   4  -3   3   42.39    5.38
   4  -3   3   38.52    4.32
  -5   3  -3  102.65    7.13
  -5   3  -3   93.98    8.39
  -5   3  -3  130.47   19.26
   5  -3   3  101.87    7.20
   5  -3   3  103.71    8.84
  -6   3  -3   14.30    5.86
  -6   3  -3    2.24   15.41
  -6   3  -3   26.85    6.45
  -6   3  -3   13.03    3.79
   6  -3   3   12.53    3.33
   6  -3   3   10.25    5.28
  -7   3  -3   29.68   21.46
  -7   3  -3   13.93    5.10
  -7   3  -3   24.55    8.17
  -7   3  -3   15.22    7.31
   7  -3   3   19.83    6.51
   7  -3   3   21.08    4.64
  -8   3  -3   42.11   26.84
  -8   3  -3   61.46    7.85
  -8   3  -3   39.19    9.85
   8  -3   3   52.14    9.47
   8  -3   3   36.09    6.14
  -9   3  -3   28.49   10.93
  -9   3  -3   19.17    7.34
   9  -3   3   31.94   10.01
   9  -3   3   26.92    6.59
 -10   3  -3   -2.18   14.12
 -10   3  -3   -5.56    8.70
  10  -3   3  -11.25   10.58
  10  -3   3    7.71    7.86
  10   2  -3   31.31   17.04
  10   2  -3    7.24   11.28
 -10  -2   3   21.80   18.46
   9   2  -3   54.55   10.47
   9   2  -3   55.13   15.49
  -9  -2   3   58.30   12.74
  -9  -2   3   64.39   16.60
  -9  -2   3   50.51    8.63
  -9  -2   3   80.25   10.87
   8   2  -3    4.67    6.60
   8   2  -3    4.08   10.96
  -8  -2   3    7.13    5.64
  -8  -2   3    0.76    9.27
  -8  -2   3   -4.98    7.03
  -8  -2   3   28.90   14.47
   7   2  -3   24.41    6.58
  -7  -2   3   17.64   11.70
  -7  -2   3   31.72    7.27
  -7  -2   3   21.27    8.28
  -7  -2   3   21.08    5.25
   6   2  -3   19.43    5.48
   6   2  -3   19.64    6.45
   6   2  -3   26.53    7.53
  -6  -2   3   22.96    5.74
  -6  -2   3   32.31   11.30
  -6  -2   3   26.18    5.49
  -6  -2   3   33.12    7.49
   5   2  -3  312.76   16.91
   5   2  -3  296.61   17.99
   5   2  -3  297.79   19.15
  -5  -2   3  312.34   18.27
  -5  -2   3  298.58   21.82
   4   2  -3  117.79   11.17
   4   2  -3  134.61    8.63
   4   2  -3  128.05   10.48
  -4  -2   3  119.75    9.72
  -4  -2   3  129.92   14.18
   3   2  -3  332.68   17.90
   3   2  -3  364.97   19.01
   3   2  -3  324.70   16.40
  -3  -2   3  317.22   20.43
  -3  -2   3  301.35   17.51
   2   2  -3 1127.06   51.13
   2   2  -3 1041.64   51.79
  -2  -2   3 1129.41   52.54
  -2  -2   3 1042.68   50.73
   1   2  -3 4153.43  189.71
   1   2  -3 4411.68  190.79
  -1  -2   3 4383.48  191.06
  -1  -2   3 3800.60  189.45
   0   2  -3 1817.78   78.27
   0   2  -3 1608.94   79.19
   0  -2   3 1666.52   78.07
   0  -2   3 1753.01   79.58
  -1   2  -3  233.83   14.11
  -1   2  -3  240.60   13.33
  -1   2  -3  244.16   12.05
   1  -2   3  239.27   11.95
   1  -2   3  233.97   14.61
   1  -2   3  246.44   13.96
  -2   2  -3   11.13    6.37
  -2   2  -3    9.92    2.14
  -2   2  -3    7.22    2.92
   2  -2   3   11.54    2.21
   2  -2   3   11.62    3.76
  -3   2  -3  382.96   18.03
  -3   2  -3  336.21   24.67
  -3   2  -3  382.90   19.02
   3  -2   3  302.70   18.89
   3  -2   3  394.77   18.43
   3  -2   3  371.45   18.09
  -4   2  -3  130.15    8.25
  -4   2  -3  133.44   19.22
   4  -2   3  135.21    8.12
   4  -2   3  135.95    9.76
  -5   2  -3  216.00   31.28
  -5   2  -3  232.18   13.57
  -5   2  -3  240.18   15.28
   5  -2   3  250.78   13.17
  -6   2  -3   11.07    4.45
  -6   2  -3    6.37    6.23
  -6   2  -3   12.29   18.39
   6  -2   3   13.95    5.66
   6  -2   3    7.43    3.28
  -7   2  -3   98.19   10.23
  -7   2  -3   98.28   13.22
  -7   2  -3   94.22   26.91
   7  -2   3   81.62   11.75
   7  -2   3   96.97    8.63
  -8   2  -3    7.65   28.36
  -8   2  -3   40.27    7.69
  -8   2  -3   32.03   10.57
   8  -2   3   32.26    9.11
  -9   2  -3   34.46   50.66
  -9   2  -3    9.85    8.31
  -9   2  -3   17.61   12.32
   9  -2   3    7.53    6.19
   9  -2   3   22.06   10.29
 -10   2  -3   39.66   11.86
 -10   2  -3   43.71   16.15
  10  -2   3   57.47   13.83
  10  -2   3   45.90    9.98
  11   1  -3   -5.95   17.34
  11   1  -3  -23.48   11.34
 -11  -1   3   -5.90   19.12
 -11  -1   3  -22.68   26.94
  10   1  -3   89.14   17.71
  10   1  -3   72.54   11.88
 -10  -1   3   56.74   18.64
 -10  -1   3   63.71   15.25
 -10  -1   3   65.26   11.79
   9   1  -3   69.11   14.01
   9   1  -3   77.00   10.89
  -9  -1   3   83.70   13.00
  -9  -1   3   87.13   10.87
  -9  -1   3   87.88   17.40
  -9  -1   3   72.89    8.75
   8   1  -3  223.90   16.25
   8   1  -3  262.12   21.80
  -8  -1   3  203.26   18.13
  -8  -1   3  251.85   23.39
  -8  -1   3  265.94   15.24
  -8  -1   3  226.22   16.83
   7   1  -3  130.59   15.69
   7   1  -3  130.30   11.13
  -7  -1   3  152.72   13.47
  -7  -1   3  136.90   17.49
  -7  -1   3  168.81   10.71
   6   1  -3   50.27    6.61
  -6  -1   3   56.32    9.63
  -6  -1   3   52.62    7.32
   5   1  -3  273.65   16.37
   5   1  -3  272.51   15.17
   5   1  -3  278.51   15.65
  -5  -1   3  273.90   19.55
  -5  -1   3  286.62   16.30
   4   1  -3  123.64   10.13
   4   1  -3  132.99    9.55
   4   1  -3  128.42    8.28
  -4  -1   3  137.41   12.51
  -4  -1   3  143.78    9.29
   3   1  -3  170.72    9.47
   3   1  -3  168.50   10.54
   3   1  -3  186.70   11.40
  -3  -1   3  196.04   12.53
  -3  -1   3  177.60   10.05
  -3  -1   3  179.91   10.33
   2   1  -3   28.15    4.20
   2   1  -3   27.38    4.16
  -2  -1   3   31.50    5.15
  -2  -1   3   30.83    3.60
   1   1  -3  311.65   15.37
   1   1  -3  334.45   16.37
  -1  -1   3  302.56   15.25
  -1  -1   3  305.95   16.60
   0   1  -3   50.20    3.77
   0   1  -3   50.27    4.87
   0  -1   3   46.52    5.42
   0  -1   3   49.74    3.65
  -1   1  -3   59.57    8.13
  -1   1  -3   62.56    4.45
  -1   1  -3   59.47    5.34
   1  -1   3   62.85    4.43
   1  -1   3   57.78    5.79
  -2   1  -3  308.06   16.29
   2  -1   3  375.77   17.62
   2  -1   3  311.22   16.56
  -3   1  -3 1291.48   63.00
  -3   1  -3 1324.23   62.03
   3  -1   3 1333.84   62.77
   3  -1   3 1415.16   61.77
   3  -1   3 1335.71   62.56
  -4   1  -3  326.70   16.12
  -4   1  -3  330.04   17.72
  -4   1  -3  349.45   19.30
   4  -1   3  342.01   19.13
   4  -1   3  331.38   18.56
   4  -1   3  345.55   17.02
  -5   1  -3  339.36   20.65
  -5   1  -3  338.68   19.06
  -5   1  -3  347.54   17.03
   5  -1   3  394.54   19.81
   5  -1   3  324.30   20.97
   5  -1   3  345.00   17.90
  -6   1  -3   21.12    7.26
  -6   1  -3   21.90    6.02
  -6   1  -3   20.79    3.57
   6  -1   3   25.57    4.26
  -7   1  -3   74.89   11.87
  -7   1  -3   75.40   11.32
  -7   1  -3   62.74    6.68
   7  -1   3   68.56    8.06
   7  -1   3   78.86   10.93
  -8   1  -3    0.30   10.15
  -8   1  -3   -2.05    4.83
  -8   1  -3   -2.93    7.75
   8  -1   3    0.54    5.30
  -9   1  -3   29.32   12.86
  -9   1  -3   22.70    9.92
  -9   1  -3   11.35    5.33
   9  -1   3   10.26   11.02
   9  -1   3   23.11    8.00
 -10   1  -3   83.52   18.53
  10  -1   3   -3.49   13.90
  11   0  -3   -2.97   10.63
  11   0  -3   -2.78   13.61
 -11   0   3    1.83   10.92
 -11   0   3   11.13   19.20
 -11   0   3   33.18   14.33
  10   0  -3   51.30   10.25
  10   0  -3   55.81   14.11
 -10   0   3   22.59    9.58
 -10   0   3   99.36   16.82
 -10   0   3   54.88   12.29
   9   0  -3   49.49    8.54
   9   0  -3   58.14   11.81
  -9   0   3   35.26    9.56
  -9   0   3   36.70   13.63
  -9   0   3   52.24    7.61
  -9   0   3   46.35    8.35
   8   0  -3  123.79   14.90
   8   0  -3  134.63   11.52
  -8   0   3  118.63   13.33
  -8   0   3  134.96   10.69
   7   0  -3  177.61   12.34
   7   0  -3  172.64   15.31
  -7   0   3  189.92   17.26
  -7   0   3  197.26   13.76
  -7   0   3  176.58   11.67
   6   0  -3   24.86    4.52
   6   0  -3   27.09    6.77
  -6   0   3   25.24    5.52
  -6   0   3   24.48    8.17
  -6   0   3   22.10    4.16
   5   0  -3   72.34    6.29
   5   0  -3   66.63    9.15
  -5   0   3   86.37    6.20
  -5   0   3   67.42   10.18
  -5   0   3   78.44    7.05
   4   0  -3  195.72   11.00
  -4   0   3  214.48   11.31
  -4   0   3  204.93   12.66
  -4   0   3  197.72   11.39
   3   0  -3   72.38    5.42
   3   0  -3   75.87    5.09
   3   0  -3   85.47    5.78
  -3   0   3   82.69    7.00
  -3   0   3   80.50    7.43
  -3   0   3   77.63    5.34
   2   0  -3 2554.71  110.77
   2   0  -3 2182.72  111.56
  -2   0   3 2505.90  110.45
  -2   0   3 2516.65  111.39
   1   0  -3   68.46    5.81
   1   0  -3   65.06    4.36
  -1   0   3   72.91    5.49
  -1   0   3   62.63    4.47
   0   0  -3 1020.42   47.06
   0   0  -3  974.57   47.32
   0   0   3 1038.32   46.93
   0   0   3 1064.46   48.15
   0   0   3 1049.88   47.42
  -1   0  -3  201.43   12.16
  -1   0  -3  217.05   10.09
  -1   0  -3  207.76   10.91
   1   0   3  208.25   11.22
   1   0   3  200.15   11.77
  -2   0  -3  774.19   37.78
  -2   0  -3  724.55   36.64
  -2   0  -3  778.63   35.66
   2   0   3  800.45   35.88
   2   0   3  800.25   37.30
   2   0   3  781.01   37.43
  -3   0  -3  404.04   23.09
  -3   0  -3  413.47   22.01
   3   0   3  453.69   21.06
   3   0   3  436.20   23.25
   3   0   3  443.61   22.71
   3   0   3  452.05   21.09
  -4   0  -3    9.41    5.34
  -4   0  -3    8.10    4.17
  -4   0  -3   16.34    2.60
   4   0   3    1.83    5.26
   4   0   3   12.07    3.04
   4   0   3    8.33    2.28
   4   0   3    7.56    4.54
  -5   0  -3  150.41   13.92
  -5   0  -3  161.17    9.38
  -5   0  -3  167.21   12.57
   5   0   3  165.12    9.93
   5   0   3  154.75   15.55
   5   0   3  178.54   12.93
  -6   0  -3   45.36    7.93
  -6   0  -3   39.39    9.89
  -6   0  -3   49.56    5.68
   6   0   3   39.68    5.30
   6   0   3   51.25    8.53
  -7   0  -3  218.76   13.11
  -7   0  -3  237.43   17.39
  -7   0  -3  249.20   21.07
   7   0   3  217.35   14.33
  -8   0  -3   70.84   14.84
  -8   0  -3   89.46   12.78
  -8   0  -3   82.51    8.89
   8   0   3  107.74   14.69
   8   0   3  110.37   11.44
  -9   0  -3   26.38   14.89
  -9   0  -3   11.35   11.50
  -9   0  -3   -4.15    6.59
   9   0   3   18.54   13.27
  12  -1  -3   13.59   12.60
  12  -1  -3   -8.13   15.08
 -12   1   3   17.86   19.58
 -12   1   3   44.32   16.61
  11  -1  -3   -6.96   11.89
  11  -1  -3  -15.52    8.81
 -11   1   3   -2.86   12.11
 -11   1   3    0.00    9.92
 -11   1   3    5.44   15.35
  10  -1  -3    9.34   10.06
 -10   1   3    4.30    9.08
 -10   1   3   -9.45   13.02
 -10   1   3   -3.17    5.78
 -10   1   3    3.20   30.52
 -10   1   3   16.93    8.64
   9  -1  -3   23.09    6.86
   9  -1  -3   16.94    8.75
  -9   1   3   21.44    5.36
  -9   1   3   25.30    7.84
   8  -1  -3   41.32    8.78
   8  -1  -3   42.02    6.87
  -8   1   3   29.02    9.65
  -8   1   3   31.42    6.75
  -8   1   3   43.00    6.56
   7  -1  -3   -2.55    4.76
   7  -1  -3    0.60    3.96
  -7   1   3    0.68    3.19
  -7   1   3    7.11    4.64
   6  -1  -3  786.19   36.39
   6  -1  -3  717.38   38.13
  -6   1   3  737.28   36.95
  -6   1   3  747.79   35.92
   5  -1  -3   33.53    6.40
   5  -1  -3   35.20    4.91
  -5   1   3   40.24    5.10
  -5   1   3   32.28    4.30
   4  -1  -3  528.52   26.16
   4  -1  -3  510.21   24.24
  -4   1   3  438.69   29.83
  -4   1   3  516.41   24.38
   3  -1  -3 1605.82   75.02
  -3   1   3 1681.71   73.76
  -3   1   3 1480.23   76.69
  -3   1   3 1686.67   73.71
  -3   1   3 1600.31   73.71
   2  -1  -3  830.96   41.22
   2  -1  -3  896.87   40.68
   2  -1  -3  887.77   42.57
  -2   1   3  927.90   41.17
   1  -1  -3  163.23    8.01
   1  -1  -3  132.17    9.15
   1  -1  -3  130.63    7.76
  -1   1   3  142.06    9.13
  -1   1   3  152.25    7.94
  -1   1   3  156.93    7.76
   0  -1  -3  697.62   33.56
   0  -1  -3  723.36   33.07
   0  -1  -3  705.89   34.52
   0   1   3  811.23   33.11
   0   1   3  625.81   34.35
   0   1   3  727.85   33.83
  -1  -1  -3  201.55   11.00
  -1  -1  -3  204.30   12.38
  -1  -1  -3  200.15    9.98
   1   1   3  203.69   11.58
   1   1   3  184.73   12.26
   1   1   3  195.43   10.03
  -2  -1  -3   34.73    5.78
  -2  -1  -3   41.62    5.51
  -2  -1  -3   36.54    3.50
   2   1   3   34.15    3.94
   2   1   3   42.70    3.30
   2   1   3   29.01    5.29
   2   1   3   42.86    6.36
  -3  -1  -3   15.01    4.57
  -3  -1  -3    8.77    4.92
  -3  -1  -3   11.49    2.45
   3   1   3    7.83    2.17
   3   1   3    8.52    5.44
   3   1   3    9.59    5.52
   3   1   3    7.70    2.89
  -4  -1  -3   36.11    4.03
  -4  -1  -3   40.75    6.84
  -4  -1  -3   25.42    7.02
   4   1   3   34.48    3.97
   4   1   3   26.08    4.25
   4   1   3   36.42    7.94
  -5  -1  -3   34.97    4.48
  -5  -1  -3   49.51    8.21
  -5  -1  -3   50.89    9.38
   5   1   3   48.33   10.88
   5   1   3   33.17    4.50
  -6  -1  -3  193.56   12.00
  -6  -1  -3  179.82   16.27
  -6  -1  -3  230.95   19.18
   6   1   3  233.18   19.80
   6   1   3  199.96   12.62
   6   1   3  196.72   22.68
  -7  -1  -3    7.07    8.97
  -7  -1  -3   47.22   12.82
  -7  -1  -3   38.28    5.86
   7   1   3   36.08   15.84
   7   1   3   36.94   10.82
   7   1   3   34.96    6.44
  -8  -1  -3   31.38   10.68
  -8  -1  -3   28.03    6.43
  -9  -1  -3   13.79    7.87
  -9  -1  -3   15.24   17.81
   9   1   3  -25.61   14.32
  12  -2  -3   32.59   15.06
 -12   2   3   42.58   15.11
 -12   2   3   23.72   12.00
  11  -2  -3   18.53   10.23
 -11   2   3   50.87   12.01
 -11   2   3   40.18   15.42
  10  -2  -3   61.59   11.87
  10  -2  -3   48.70    9.31
 -10   2   3   85.91   33.02
   9  -2  -3  158.75   15.17
   9  -2  -3  134.43   12.71
  -9   2   3   93.02   27.02
  -9   2   3  142.76   11.01
   8  -2  -3   42.42    8.11
   8  -2  -3   33.20    6.24
  -8   2   3   49.64   20.07
  -8   2   3   45.80    6.16
   7  -2  -3  128.12    9.53
   7  -2  -3  123.85   11.10
  -7   2   3  124.48   10.85
  -7   2   3  125.80    8.98
  -7   2   3  130.36   21.44
   6  -2  -3   18.97    5.32
   6  -2  -3   17.88    4.06
  -6   2   3   25.02    3.64
  -6   2   3   22.60    4.72
  -6   2   3    9.20   12.21
   5  -2  -3  161.92    9.97
   5  -2  -3  192.32   11.88
  -5   2   3  138.64   12.41
  -5   2   3  180.47    9.92
  -5   2   3  167.00   18.48
  -5   2   3  178.17   10.38
   4  -2  -3  535.30   34.00
   4  -2  -3  651.81   30.45
  -4   2   3  593.84   30.95
  -4   2   3  619.05   34.03
  -4   2   3  647.09   29.31
   3  -2  -3    2.52    5.22
   3  -2  -3    1.78    2.19
  -3   2   3   -0.04    2.82
  -3   2   3    0.60    1.21
  -3   2   3   -0.66    4.35
  -3   2   3   -0.63    2.50
  -3   2   3    2.04    1.85
   2  -2  -3   66.76    4.68
   2  -2  -3   60.32    4.58
   2  -2  -3   57.31    4.04
   2  -2  -3   54.05    5.20
  -2   2   3   50.54    4.17
  -2   2   3   59.45    5.17
  -2   2   3   57.22    4.01
   1  -2  -3   75.06    6.88
   1  -2  -3   75.75    5.33
   1  -2  -3   86.70    5.16
  -1   2   3   88.36    5.78
   0  -2  -3  189.55   11.84
   0  -2  -3  173.89    9.61
   0  -2  -3  173.32   10.39
   0   2   3  196.66    9.69
   0   2   3  195.84   11.16
   0   2   3  200.77   12.18
  -1  -2  -3  682.50   31.55
  -1  -2  -3  699.78   33.92
  -1  -2  -3  669.14   32.67
   1   2   3  659.89   33.76
   1   2   3  664.32   33.41
   1   2   3  668.04   31.69
  -2  -2  -3  187.56   10.29
  -2  -2  -3  195.95   13.73
  -2  -2  -3  202.44   12.31
   2   2   3  192.83   13.66
   2   2   3  194.77   13.89
   2   2   3  195.06    9.72
   2   2   3  183.52   10.78
  -3  -2  -3  270.17   12.61
  -3  -2  -3  209.52   16.14
  -3  -2  -3  243.97   14.99
   3   2   3  233.83   16.27
   3   2   3  229.81   11.89
   3   2   3  228.98   17.00
   3   2   3  201.77   12.93
  -4  -2  -3  103.06   11.61
  -4  -2  -3  114.96    7.91
  -4  -2  -3  104.10   12.82
   4   2   3  110.23   15.41
   4   2   3  106.11    9.07
   4   2   3  112.10   13.68
   4   2   3  104.48    7.18
  -5  -2  -3    1.80    3.61
  -5  -2  -3   -3.97    6.64
  -5  -2  -3    4.77    8.94
   5   2   3   -1.32    9.02
   5   2   3   -3.47    3.15
   5   2   3    3.17   10.53
  -6  -2  -3   79.06   13.62
  -6  -2  -3   97.43   12.60
  -6  -2  -3   84.03    8.59
   6   2   3   84.79   16.88
  -7  -2  -3   -3.65   15.04
  -7  -2  -3   10.30   10.57
  -7  -2  -3   13.13    5.65
   7   2   3   14.24   12.59
   7   2   3   11.15   17.44
  -8  -2  -3   -4.94   15.44
  -8  -2  -3   -0.35    6.88
   8   2   3    6.29   20.84
   8   2   3    1.74   15.71
  12  -3  -3   -6.32   12.75
  12  -3  -3   15.29   10.84
  11  -3  -3   39.22    9.54
  11  -3  -3   25.63   13.43
 -11   3   3    7.12    7.71
  10  -3  -3   19.63    9.06
  10  -3  -3   12.46    6.98
 -10   3   3   16.71    6.07
 -10   3   3   52.39   28.28
   9  -3  -3    7.35    6.64
   9  -3  -3   -1.35    5.46
  -9   3   3    1.98    4.48
  -9   3   3   47.83   21.85
   8  -3  -3  197.67   15.25
   8  -3  -3  224.83   14.20
  -8   3   3  230.62   30.70
  -8   3   3  211.59   15.28
  -8   3   3  240.75   13.55
   7  -3  -3  144.18    9.59
   7  -3  -3  128.47   10.77
  -7   3   3  127.26    8.90
  -7   3   3  128.97   10.38
  -7   3   3  103.42   13.24
  -7   3   3  112.39   19.87
   6  -3  -3  845.35   41.99
  -6   3   3  790.16   48.40
  -6   3   3  897.47   40.45
  -6   3   3  811.89   43.21
  -6   3   3  892.11   41.05
   5  -3  -3  111.09   15.94
   5  -3  -3  118.49    9.12
  -5   3   3  121.65    7.68
  -5   3   3  128.18   10.59
  -5   3   3  130.55    8.35
  -5   3   3  115.65   15.12
  -5   3   3  112.69    7.97
   4  -3  -3  199.98   11.54
   4  -3  -3  155.14   15.82
  -4   3   3  213.60   15.11
  -4   3   3  196.52   10.51
  -4   3   3  182.51   11.87
  -4   3   3  187.59   10.21
   3  -3  -3  664.19   28.32
   3  -3  -3  567.18   30.82
  -3   3   3  554.80   28.15
  -3   3   3  564.80   27.74
  -3   3   3  579.12   27.43
  -3   3   3  593.15   28.71
   2  -3  -3   17.51    3.81
   2  -3  -3   16.85    2.73
   2  -3  -3   22.62    3.17
  -2   3   3   22.56    3.76
  -2   3   3   30.62    3.52
  -2   3   3   37.73    4.76
  -2   3   3   26.16    2.94
   1  -3  -3  326.78   17.77
   1  -3  -3  290.13   15.69
   1  -3  -3  328.76   16.30
  -1   3   3  310.21   16.79
  -1   3   3  325.17   17.52
  -1   3   3  342.11   15.80
   0  -3  -3   57.65    4.74
   0  -3  -3   68.61    8.23
   0  -3  -3   70.89    6.23
   0   3   3   68.37    7.18
   0   3   3   61.81    4.86
   0   3   3   74.61    8.07
  -1  -3  -3   71.97    9.35
  -1  -3  -3   75.43    7.36
  -1  -3  -3   72.82    5.50
   1   3   3   83.22    9.13
   1   3   3   71.71    5.62
   1   3   3   68.15    9.42
  -2  -3  -3  252.99   16.45
  -2  -3  -3  274.34   18.03
  -2  -3  -3  270.89   14.20
   2   3   3  275.11   20.42
   2   3   3  275.50   18.42
   2   3   3  281.75   14.96
  -3  -3  -3   58.95    9.41
  -3  -3  -3   70.60    9.26
  -3  -3  -3   60.93    6.16
   3   3   3   58.78    9.85
   3   3   3   52.64    4.52
   3   3   3   60.91   10.38
   3   3   3   47.55    6.74
  -4  -3  -3  145.22   14.29
  -4  -3  -3  140.04   15.56
  -4  -3  -3  131.74    9.81
   4   3   3  153.78    9.09
   4   3   3  161.39   16.66
   4   3   3  167.23   11.82
   4   3   3  138.14   18.73
  -5  -3  -3   56.17   10.59
  -5  -3  -3   54.40    7.64
  -5  -3  -3   50.08   11.85
   5   3   3   83.79   14.00
   5   3   3   68.86   15.75
  -6  -3  -3   91.40   13.75
  -6  -3  -3   89.31    9.67
  -6  -3  -3  111.64   16.27
   6   3   3  101.14   20.64
  -7  -3  -3   40.37    7.93
  -7  -3  -3    9.01   15.52
   7   3   3   40.58   20.16
  -8  -3  -3   12.33    7.81
  -8  -3  -3   37.59   18.46
   8   3   3   43.35   22.07
   8   3   3   -3.11   25.22
  13  -4  -3   16.46   12.51
  13  -4  -3   19.84   15.93
  12  -4  -3   -2.70   12.35
  12  -4  -3   50.33   11.53
  11  -4  -3  144.34   19.42
  11  -4  -3  175.90   16.30
 -11   4   3  103.75   30.96
  10  -4  -3   73.82    9.94
  10  -4  -3   73.95   11.64
 -10   4   3   39.13   25.29
   9  -4  -3  239.89   15.61
   9  -4  -3  239.37   17.44
  -9   4   3  225.33   16.84
  -9   4   3  240.88   32.53
  -9   4   3  215.95   14.32
   8  -4  -3   35.64    6.09
   8  -4  -3   40.83    7.58
  -8   4   3   38.38    5.32
  -8   4   3   42.13   17.75
  -8   4   3   43.09   10.68
  -8   4   3   51.74    7.52
   7  -4  -3   63.68    8.53
  -7   4   3   67.77    6.37
  -7   4   3   61.40   16.06
  -7   4   3   57.46    7.78
  -7   4   3   66.73   10.60
  -7   4   3   67.08    6.77
   6  -4  -3  408.79   22.34
   6  -4  -3  353.37   29.27
  -6   4   3  406.27   28.67
  -6   4   3  386.52   21.19
  -6   4   3  439.51   20.96
  -6   4   3  415.33   20.67
  -6   4   3  434.18   23.59
   5  -4  -3  100.25   15.72
  -5   4   3  133.74    8.54
  -5   4   3  133.35    8.14
  -5   4   3  147.24   14.61
  -5   4   3  134.59   10.28
  -5   4   3  122.22    7.85
   4  -4  -3  144.81   14.35
   4  -4  -3  170.73    9.66
  -4   4   3  146.14    8.83
  -4   4   3  155.09    8.67
  -4   4   3  168.31   10.48
   3  -4  -3   49.19    4.04
   3  -4  -3   46.17    5.69
   3  -4  -3   45.14    4.61
  -3   4   3   49.56    3.88
  -3   4   3   50.15    5.54
  -3   4   3   55.92    4.29
  -3   4   3   52.64    4.63
  -3   4   3   59.70    6.36
   2  -4  -3 1434.98   65.47
   2  -4  -3 1476.48   65.42
  -2   4   3 1435.39   66.76
  -2   4   3 1373.68   66.02
  -2   4   3 1382.80   65.24
   1  -4  -3   63.65    5.89
   1  -4  -3   56.10    8.23
   1  -4  -3   59.56    4.92
  -1   4   3   57.94    6.93
  -1   4   3   58.17    8.08
  -1   4   3   63.87    4.85
   0  -4  -3   39.66    6.00
   0  -4  -3   31.04    6.31
   0  -4  -3   37.53    4.36
   0   4   3   41.00    6.61
   0   4   3   42.13    6.76
   0   4   3   34.92    4.34
  -1  -4  -3  173.13   14.19
  -1  -4  -3  176.51   10.33
  -1  -4  -3  174.27   12.69
   1   4   3  190.02   10.96
   1   4   3  176.96   14.64
   1   4   3  184.92   14.55
  -2  -4  -3   22.65    4.08
  -2  -4  -3   12.59    7.11
  -2  -4  -3   23.66    6.51
   2   4   3   24.74    8.31
   2   4   3   25.46    4.46
   2   4   3   20.57    7.56
  -3  -4  -3    7.65    8.54
  -3  -4  -3   10.11    6.79
  -3  -4  -3   11.26    3.84
   3   4   3    8.31    9.75
   3   4   3   16.78    4.82
   3   4   3   14.93    9.02
  -4  -4  -3   71.65   10.99
  -4  -4  -3   84.59    8.31
  -4  -4  -3   72.62   13.31
   4   4   3  103.12   14.13
   4   4   3   61.89   15.13
   4   4   3   89.03   10.64
  -5  -4  -3   11.41    5.34
  -5  -4  -3   14.31    9.71
  -5  -4  -3   -2.10   11.13
   5   4   3   13.51   12.74
   5   4   3   -2.48   13.98
  -6  -4  -3   32.00   14.90
  -6  -4  -3    0.41    6.40
   6   4   3   22.42   15.82
   6   4   3    8.81   18.42
  -7  -4  -3   -4.12    7.50
  -7  -4  -3  -24.10   16.40
   7   4   3   -7.88   37.67
  13  -5  -3  -10.02   15.03
  13  -5  -3   67.47   13.47
  12  -5  -3   -5.75   11.78
  12  -5  -3   13.41    9.54
  11  -5  -3  130.06   15.05
 -11   5   3  126.63   30.88
  10  -5  -3   44.63    8.06
 -10   5   3   54.17   25.39
 -10   5   3   24.74   12.76
 -10   5   3   33.78    6.75
  -9   5   3  136.52   26.23
  -9   5   3  135.50   17.90
  -9   5   3  159.06   11.57
  -9   5   3  133.18   13.63
  -9   5   3  148.53   10.77
   8  -5  -3    0.83    5.24
  -8   5   3    6.65    3.81
  -8   5   3  -17.90   13.95
  -8   5   3    6.39    3.61
  -8   5   3   19.31    5.86
  -8   5   3    4.73    7.22
   7  -5  -3  236.28   27.44
  -7   5   3  272.88   25.67
  -7   5   3  290.45   18.65
  -7   5   3  284.51   14.96
  -7   5   3  271.45   14.99
  -7   5   3  263.80   15.92
   6  -5  -3    3.45    4.02
   6  -5  -3   -6.34   10.38
  -6   5   3    6.75    9.02
  -6   5   3    4.48    2.42
  -6   5   3    5.78    2.61
   5  -5  -3  348.78   25.77
   5  -5  -3  388.42   19.93
  -5   5   3  385.83   19.09
  -5   5   3  399.46   21.12
  -5   5   3  378.30   18.95
   4  -5  -3   18.98    7.58
   4  -5  -3   18.41    3.47
  -4   5   3   18.26    4.86
  -4   5   3   23.71    3.13
  -4   5   3   27.80    5.07
  -4   5   3   19.93    2.87
  -4   5   3   21.34    3.35
   3  -5  -3  335.04   17.21
   3  -5  -3  343.48   17.59
   3  -5  -3  343.48   18.67
  -3   5   3  353.79   18.33
  -3   5   3  349.76   16.67
  -3   5   3  379.52   17.49
  -3   5   3  324.61   19.25
   2  -5  -3  285.59   16.03
   2  -5  -3  292.30   15.65
   2  -5  -3  321.17   18.22
  -2   5   3  316.07   17.54
  -2   5   3  296.26   18.14
  -2   5   3  325.44   15.69
   1  -5  -3    0.33    2.24
   1  -5  -3   -2.11    3.21
   1  -5  -3    1.23    4.76
  -1   5   3    0.52    2.34
  -1   5   3    0.01    5.00
  -1   5   3   -2.50    4.77
   0  -5  -3  832.90   40.83
   0  -5  -3  687.32   37.23
   0  -5  -3  807.53   39.02
   0   5   3  807.18   40.94
   0   5   3  805.27   37.78
   0   5   3  790.20   40.34
  -1  -5  -3   69.06   10.46
  -1  -5  -3   66.82    6.43
  -1  -5  -3   66.49    8.65
   1   5   3   58.77    6.88
   1   5   3   71.67   10.58
   1   5   3   62.21   10.30
  -2  -5  -3  296.05   21.70
  -2  -5  -3  283.29   19.52
  -2  -5  -3  303.48   16.41
   2   5   3  301.69   22.83
   2   5   3  286.90   21.77
   2   5   3  313.35   17.58
  -3  -5  -3  137.91    9.97
  -3  -5  -3  123.40   14.86
  -3  -5  -3  119.49   17.07
   3   5   3  144.73   17.81
   3   5   3  108.02   11.40
   3   5   3   99.63   16.30
  -4  -5  -3  121.05   16.69
  -4  -5  -3   76.02   14.41
  -4  -5  -3  114.80    9.95
   4   5   3   89.58   12.73
   4   5   3   97.64   18.30
   4   5   3   99.78   15.95
  -5  -5  -3   38.51    7.01
  -5  -5  -3   53.20   15.28
   5   5   3   -0.41   18.38
   5   5   3   72.07   16.23
  -6  -5  -3  -10.65   16.80
   6   5   3   10.99   22.36
  13  -6  -3   12.57   11.88
 -13   6   3    6.96    8.85
  12  -6  -3   -8.25   11.16
  12  -6  -3    0.36    9.12
 -12   6   3   -5.38    6.86
  11  -6  -3  102.63   12.31
 -11   6   3  122.01   11.84
 -11   6   3  153.35   30.20
 -11   6   3  103.77   18.22
  10  -6  -3   13.13    8.16
 -10   6   3  -12.16   20.03
 -10   6   3    0.35    5.14
 -10   6   3   15.47    5.29
 -10   6   3    4.97   11.47
 -10   6   3   13.35    8.35
  -9   6   3  140.44   23.80
  -9   6   3  134.82   16.41
  -9   6   3  146.93   10.76
  -9   6   3  144.14   10.59
  -9   6   3  145.02   13.04
   8  -6  -3    8.64   17.00
  -8   6   3   11.68    7.16
  -8   6   3   12.34    4.29
  -8   6   3    5.50   13.85
  -8   6   3    7.67    5.07
  -8   6   3    9.59    3.61
   7  -6  -3  154.27   22.14
  -7   6   3  165.55   13.82
  -7   6   3  161.99   10.29
  -7   6   3  204.12   21.24
  -7   6   3  143.65   11.57
  -7   6   3  170.28   10.08
   6  -6  -3  276.02   25.82
  -6   6   3  286.24   15.08
  -6   6   3  273.99   15.03
  -6   6   3  308.63   17.94
   5  -6  -3   46.87    5.33
   5  -6  -3   32.86   10.85
  -5   6   3   44.61    4.51
  -5   6   3   36.71    5.06
  -5   6   3   45.91    7.24
  -5   6   3   43.32    4.63
   4  -6  -3    8.98    3.23
  -4   6   3    9.92    5.64
  -4   6   3   15.10    2.98
  -4   6   3    9.28    3.69
  -4   6   3   12.79    2.42
   3  -6  -3  379.52   20.62
   3  -6  -3  395.12   19.97
   3  -6  -3  378.83   21.56
  -3   6   3  383.04   21.43
  -3   6   3  421.87   19.87
  -3   6   3  404.96   22.49
   2  -6  -3   51.27    6.66
   2  -6  -3   59.30    8.21
   2  -6  -3   57.46    5.67
  -2   6   3   66.10    9.30
  -2   6   3   66.07    9.12
  -2   6   3   45.13    5.09
   1  -6  -3   13.06    6.57
   1  -6  -3   27.60    4.29
   1  -6  -3   28.99    5.94
  -1   6   3   25.08    7.69
  -1   6   3   22.10    4.05
  -1   6   3   27.08    7.30
   0  -6  -3   47.57    7.60
   0  -6  -3   31.10    8.40
   0  -6  -3   31.03    4.78
   0   6   3   49.38    6.14
   0   6   3   16.99    7.88
   0   6   3   32.61    8.21
  -1  -6  -3   -6.77    6.27
  -1  -6  -3   -3.97    3.84
  -1  -6  -3    0.51    8.37
   1   6   3    4.62    3.86
   1   6   3   -9.13    7.32
   1   6   3    0.94    8.50
  -2  -6  -3   90.41   12.27
  -2  -6  -3  130.18   16.87
  -2  -6  -3  118.29    9.57
   2   6   3  127.95   11.26
   2   6   3   74.68   14.27
   2   6   3  127.96   17.21
  -3  -6  -3   74.85   14.13
  -3  -6  -3   64.60    8.95
   3   6   3   70.71   17.27
   3   6   3   60.29    9.37
   3   6   3   74.52   14.66
  -4  -6  -3    6.57    6.02
  -4  -6  -3  -11.85   12.51
   4   6   3    6.08    8.04
   4   6   3    9.81   32.89
  -5  -6  -3   47.81   17.26
   5   6   3   41.22   21.64
   5   6   3   51.41   22.26
 -13   7   3    5.89    8.13
 -12   7   3   53.44    8.24
 -11   7   3   60.78   10.59
 -11   7   3   64.59   14.83
 -11   7   3   88.23   26.28
 -11   7   3   78.17    9.50
 -11   7   3   45.77    7.40
 -10   7   3   -8.19   20.47
 -10   7   3   34.43    9.31
 -10   7   3   18.33   11.03
 -10   7   3   42.88    7.45
 -10   7   3   48.84    6.35
   9  -7  -3   99.54   27.58
  -9   7   3  115.02   21.48
  -9   7   3   80.84    8.98
  -9   7   3   86.16   11.89
  -9   7   3   93.05    8.22
  -9   7   3   88.16   14.13
   8  -7  -3   12.36   17.30
  -8   7   3   30.20   14.53
  -8   7   3   16.17    6.05
  -8   7   3   17.44    7.64
  -8   7   3   28.25    4.45
  -8   7   3   25.51    4.09
   7  -7  -3   69.55   17.30
  -7   7   3   58.47    8.24
  -7   7   3   50.33    5.79
  -7   7   3   67.16    6.32
  -7   7   3   55.98    8.93
   6  -7  -3   55.38   13.38
   6  -7  -3   68.71    7.67
  -6   7   3   56.73    5.56
  -6   7   3   54.12    5.53
  -6   7   3   61.09    8.73
   5  -7  -3   32.59   10.87
   5  -7  -3   24.89    4.54
  -5   7   3   31.14    6.72
  -5   7   3   21.59    5.95
  -5   7   3   24.53    4.82
  -5   7   3   21.91    3.70
  -5   7   3   25.71    3.40
   4  -7  -3  132.65    9.43
   4  -7  -3  148.20    8.91
   4  -7  -3  142.04   10.69
  -4   7   3  154.88    9.14
  -4   7   3  130.16   11.41
  -4   7   3  144.54    8.09
  -4   7   3  151.40   13.15
   3  -7  -3   97.34   10.52
   3  -7  -3  112.71    7.98
   3  -7  -3   91.76    8.25
  -3   7   3   99.50   11.74
  -3   7   3  101.56   12.39
  -3   7   3  107.56    7.45
   2  -7  -3   93.93    7.62
   2  -7  -3   80.21    9.37
   2  -7  -3   88.61   11.28
  -2   7   3   79.03   12.19
  -2   7   3   84.75    7.29
  -2   7   3   94.62   11.57
   1  -7  -3    9.90    7.17
   1  -7  -3   16.32    6.29
   1  -7  -3   12.08    3.98
  -1   7   3   13.29    4.15
  -1   7   3   20.27    8.33
  -1   7   3   21.26    8.24
   0  -7  -3  167.54   11.50
   0  -7  -3  173.17   17.01
   0  -7  -3  182.81   14.60
   0   7   3  161.62   12.00
   0   7   3  172.57   17.79
   0   7   3  167.38   16.99
  -1  -7  -3   29.35    8.91
  -1  -7  -3   37.11    6.34
  -1  -7  -3   43.50   11.25
   1   7   3   52.35   12.95
   1   7   3   38.28   11.03
   1   7   3   50.66    7.24
  -2  -7  -3    2.20   11.66
  -2  -7  -3    6.87    5.39
   2   7   3    8.12   12.06
   2   7   3    5.56    6.17
   2   7   3   13.35   13.40
  -3  -7  -3   13.19    6.13
  -3  -7  -3   22.02   13.61
   3   7   3   34.53   17.27
   3   7   3    2.87    9.98
  -4  -7  -3  -13.49   14.50
   4   7   3  -25.82   20.38
   4   7   3   13.57   10.30
  -5  -7  -3   14.84   19.14
   5   7   3   13.85   24.65
 -13   8   3    8.92    7.42
 -12   8   3   23.58    6.63
 -11   8   3   35.65   23.69
 -11   8   3   40.18   14.92
 -11   8   3   38.54   11.19
 -11   8   3   57.41    6.85
 -11   8   3   37.47    6.92
  10  -8  -3   91.83   29.64
 -10   8   3   92.86   11.89
 -10   8   3   87.83   24.66
 -10   8   3   78.43   10.32
 -10   8   3   82.32    8.43
   9  -8  -3  145.88   28.54
  -9   8   3  113.67   10.54
  -9   8   3  107.83   12.59
  -9   8   3  118.12    9.01
   8  -8  -3   85.26   21.40
  -8   8   3   85.60   10.55
  -8   8   3   71.94   11.88
  -8   8   3   62.30    6.86
  -8   8   3   71.18    8.16
   7  -8  -3   51.96    7.40
   7  -8  -3   43.27   16.52
  -7   8   3   57.81    9.01
  -7   8   3   42.33    6.86
  -7   8   3   44.33    5.47
  -7   8   3   41.64    5.18
   6  -8  -3   83.19    8.79
   6  -8  -3   85.27   16.92
  -6   8   3   95.76   10.60
  -6   8   3   68.20    9.35
  -6   8   3   87.76   10.52
  -6   8   3   74.23    6.69
  -6   8   3   91.58    7.18
   5  -8  -3   25.58   11.41
   5  -8  -3   23.24    4.77
  -5   8   3   20.67    3.59
  -5   8   3   29.09    6.68
  -5   8   3   30.11    7.52
  -5   8   3   21.45    4.00
   4  -8  -3  101.36    8.49
   4  -8  -3  115.41   10.71
   4  -8  -3  133.41    9.09
  -4   8   3  106.43    8.04
  -4   8   3  110.21   12.34
  -4   8   3   92.08   13.85
   3  -8  -3   49.46    6.47
   3  -8  -3   52.21    8.92
  -3   8   3   54.80   10.90
  -3   8   3   45.15    5.95
  -3   8   3   45.54    9.70
   2  -8  -3   33.48    7.26
   2  -8  -3   27.12    9.12
   2  -8  -3   23.42    4.91
  -2   8   3   51.30   10.78
  -2   8   3   25.66    9.10
  -2   8   3   28.19    4.94
   1  -8  -3   84.39   12.41
   1  -8  -3   67.95    7.87
   1  -8  -3   81.59   10.32
  -1   8   3   64.75    8.67
  -1   8   3   66.57   12.13
  -1   8   3   66.40   12.24
   0  -8  -3   68.14   12.65
   0  -8  -3   56.98    7.40
   0  -8  -3   75.14   10.98
   0   8   3   61.99    8.21
   0   8   3   71.11   14.50
  -1  -8  -3  178.32   20.01
  -1  -8  -3  146.33   12.57
   1   8   3  110.90   19.97
   1   8   3  155.84   13.65
  -2  -8  -3   25.96    6.73
  -2  -8  -3   28.58   13.56
   2   8   3   34.22   17.54
   2   8   3   39.26    8.97
   2   8   3   12.91   16.13
  -3  -8  -3   25.22   16.46
   3   8   3   25.24   10.25
   3   8   3   12.62   18.89
  -4  -8  -3   30.56   18.24
   4   8   3   64.28   14.25
   4   8   3  -25.88   22.31
 -13   9   3    8.73    7.01
 -12   9   3    6.75    5.81
 -11   9   3   15.15    7.21
 -11   9   3   25.72    5.31
  10  -9  -3   16.16   28.75
 -10   9   3   35.83    5.69
 -10   9   3   21.84    6.55
 -10   9   3   20.92    9.61
   9  -9  -3   60.39   26.84
  -9   9   3   75.72   10.65
  -9   9   3   59.23    7.83
  -9   9   3   71.21    7.76
   8  -9  -3   13.00   20.08
  -8   9   3   -2.31    6.17
  -8   9   3   13.36    5.00
  -8   9   3    2.52    3.99
  -8   9   3    7.04    7.24
   7  -9  -3   71.12   18.37
   7  -9  -3   77.77    9.86
  -7   9   3   61.66    9.13
  -7   9   3   61.27    6.57
  -7   9   3   59.84    6.94
  -7   9   3   42.59    7.90
  -7   9   3   69.56   11.56
  -7   9   3   51.79    9.94
   6  -9  -3  128.95   11.10
   6  -9  -3  111.29   19.19
  -6   9   3  120.43    8.70
  -6   9   3  125.26    9.00
  -6   9   3  114.67   13.40
   5  -9  -3   -2.81    4.64
  -5   9   3   -3.57    3.20
  -5   9   3    1.34    7.12
  -5   9   3   -1.16    6.75
  -5   9   3   10.27    8.12
   4  -9  -3   22.68    7.33
   4  -9  -3   10.37    4.98
   4  -9  -3   14.89    5.26
  -4   9   3   15.56    4.08
  -4   9   3   23.00    9.66
  -4   9   3   21.20    9.14
   3  -9  -3   14.97    8.40
   3  -9  -3   17.41    6.34
   3  -9  -3   10.76    4.70
  -3   9   3    7.71    4.09
  -3   9   3   15.64   10.07
  -3   9   3    5.39    9.21
   2  -9  -3  221.48   19.26
   2  -9  -3  214.94   16.53
  -2   9   3  192.12   21.28
  -2   9   3  229.14   14.32
  -2   9   3  192.48   20.29
   1  -9  -3   -9.91   10.15
   1  -9  -3    1.09    8.16
  -1   9   3    8.89   10.58
  -1   9   3    5.90   13.07
  -1   9   3   13.16    5.82
   0  -9  -3   59.70   14.16
   0  -9  -3  -10.08    9.41
   0   9   3   20.85   14.13
   0   9   3   60.08   13.00
  -1  -9  -3   24.16   13.22
   1   9   3   -6.57   16.88
   1   9   3   30.05    8.44
  -2  -9  -3   13.78   15.74
   2   9   3   23.96   10.50
   2   9   3   -4.18   18.34
  -3  -9  -3    9.48   17.79
   3   9   3    0.14   23.27
   3   9   3   22.39   11.74
 -13  10   3   15.12    7.15
 -12  10   3   30.39    7.00
  11 -10  -3  -18.83   36.76
 -11  10   3    8.72    5.22
  10 -10  -3   89.31   34.93
 -10  10   3  126.52   14.60
 -10  10   3  124.99   12.56
 -10  10   3   97.87    9.80
   9 -10  -3   34.29   26.30
  -9  10   3   13.50    8.35
  -9  10   3   20.80    6.12
  -9  10   3    4.29    4.30
   8 -10  -3   36.37    8.58
   8 -10  -3   53.06   23.19
  -8  10   3   43.97   10.30
  -8  10   3   33.37    5.32
  -8  10   3   22.56    5.72
  -8  10   3   28.61    7.78
   7 -10  -3   37.78   19.37
   7 -10  -3   48.61    7.80
  -7  10   3   38.99    9.86
  -7  10   3   37.27    5.85
  -7  10   3   51.16   10.17
  -7  10   3   45.19    5.94
  -7  10   3   47.22   10.90
   6 -10  -3   95.59   19.21
   6 -10  -3   88.77   10.73
  -6  10   3  105.07   13.71
  -6  10   3   81.06    8.51
  -6  10   3  100.04   13.66
   5 -10  -3   16.37    5.71
  -5  10   3   26.82   10.15
  -5  10   3    8.43   10.08
  -5  10   3    2.16    7.62
  -5  10   3    8.55    4.31
   4 -10  -3    3.23    5.15
   4 -10  -3   -1.51    7.81
   4 -10  -3    9.42    6.08
  -4  10   3   17.48    5.03
  -4  10   3   10.65   10.74
  -4  10   3   -8.69   10.19
   3 -10  -3   19.00   10.37
   3 -10  -3   17.21    7.53
   3 -10  -3    2.36    7.12
  -3  10   3   11.02    4.90
  -3  10   3    7.48   11.51
  -3  10   3   10.18   11.83
   2 -10  -3   65.79   10.66
   2 -10  -3   73.85   13.64
  -2  10   3   54.85   13.99
  -2  10   3   57.23    9.43
   1 -10  -3   41.94   15.24
  -1  10   3   29.85   15.58
  -1  10   3   40.04    8.68
  -1  10   3   33.05   14.39
   0 -10  -3   39.87   15.09
   0  10   3    3.75   15.55
   0  10   3   26.91    8.88
  -1 -10  -3    0.12   15.92
   1  10   3   12.20    9.61
   1  10   3   27.66   19.65
  -2 -10  -3   22.28   18.81
   2  10   3   14.63   22.88
   2  10   3   33.10   11.96
  12 -11  -3   23.68   47.33
 -12  11   3    9.65    6.88
  11 -11  -3   67.04   42.60
 -11  11   3   26.21    6.07
  10 -11  -3    6.15   32.41
 -10  11   3    6.34    5.39
 -10  11   3    3.72    7.37
   9 -11  -3    8.39   26.94
  -9  11   3   12.88    9.19
  -9  11   3   23.81    5.65
  -9  11   3   21.69    6.74
   8 -11  -3   22.60   25.89
   8 -11  -3   19.14    8.45
  -8  11   3   12.82   10.95
  -8  11   3   28.30   11.74
  -8  11   3    4.53    4.84
  -8  11   3    2.05    7.92
   7 -11  -3   55.53   20.18
   7 -11  -3   33.26    8.17
  -7  11   3   24.47    9.98
  -7  11   3   23.98    5.66
  -7  11   3   34.76   12.76
  -7  11   3   38.57   12.54
   6 -11  -3   96.76   21.65
   6 -11  -3   56.97    8.63
  -6  11   3   64.70   13.05
  -6  11   3   51.56   14.60
  -6  11   3   60.03    7.66
   5 -11  -3   10.98    6.02
   5 -11  -3    4.09    8.81
  -5  11   3    0.06    4.96
  -5  11   3   -2.14    8.42
  -5  11   3   13.33   12.14
  -5  11   3  -14.81   11.54
   4 -11  -3  117.66   17.67
   4 -11  -3  119.79   13.22
  -4  11   3  125.27   17.43
  -4  11   3   78.29   17.63
   3 -11  -3   86.47   12.18
   3 -11  -3  109.92   15.10
  -3  11   3   83.18   10.40
  -3  11   3  112.64   16.61
  -3  11   3   34.70   21.98
   2 -11  -3   35.46   17.30
   2 -11  -3    1.97   10.66
  -2  11   3   10.71   16.25
  -2  11   3   22.53    8.63
   1 -11  -3   17.24   15.15
  -1  11   3   15.65    9.14
  -1  11   3   25.51   18.25
   0 -11  -3    8.95   16.62
   0  11   3   -2.45   19.93
   0  11   3    8.96   10.21
  12 -12  -3   38.47   51.52
 -12  12   3   -3.36   13.42
  11 -12  -3  -12.01   42.02
 -11  12   3    1.13    6.52
  10 -12  -3  -13.29   35.69
 -10  12   3   23.52    6.66
   9 -12  -3   42.65   33.72
   9 -12  -3   13.34   10.43
  -9  12   3   56.23   14.42
  -9  12   3   30.30   15.99
  -9  12   3   49.21    7.29
   8 -12  -3    0.77   10.74
   8 -12  -3   21.78   23.63
  -8  12   3   16.79   13.25
  -8  12   3    5.71    5.73
  -8  12   3   -7.74   14.39
  -8  12   3    7.52    8.65
  -8  12   3   14.77   13.41
   7 -12  -3   56.20   24.39
  -7  12   3   14.80   16.13
  -7  12   3   30.63   13.74
   6 -12  -3    4.60   20.28
  -6  12   3    0.23    5.24
  -6  12   3    1.30   10.68
  -6  12   3   29.46   14.95
  -6  12   3  -24.32   15.77
   5 -12  -3   11.18    7.39
   5 -12  -3   16.57   10.41
  -5  12   3   11.27    6.26
  -5  12   3    7.95   14.88
  -5  12   3    7.79   16.39
  -5  12   3  -15.02   10.17
   4 -12  -3   50.20   10.14
   4 -12  -3   50.10   13.47
  -4  12   3   32.70    8.63
  -4  12   3   41.05   18.09
   3 -12  -3   99.44   19.37
   3 -12  -3   49.31   12.44
  -3  12   3   27.47   18.94
  -3  12   3   74.99   10.80
   2 -12  -3   56.09   17.17
  -2  12   3   58.99   20.81
  -2  12   3   48.80   10.22
   1 -12  -3   23.12   19.99
  -1  12   3    4.25   10.47
  -1  12   3   -6.94   21.07
  11 -13  -3   75.18   48.26
 -11  13   3   36.92    8.25
  10 -13  -3   18.84   41.30
 -10  13   3   12.39    7.17
 -10  13   3   43.39   16.70
   9 -13  -3  134.00   40.35
  -9  13   3   54.47   17.38
  -9  13   3  106.56   12.04
  -9  13   3   66.24   20.42
   8 -13  -3   20.27   28.68
  -8  13   3   52.68   17.15
  -8  13   3   30.34    7.27
  -8  13   3   24.62   19.61
   7 -13  -3  -42.37   24.39
  -7  13   3    8.70    7.29
  -7  13   3   18.12   18.84
  -7  13   3   -8.95   16.89
   6 -13  -3   25.13   23.99
  -6  13   3    2.72    7.46
  -6  13   3   15.68   19.51
  -6  13   3   18.49   16.69
   5 -13  -3   85.32   15.12
   5 -13  -3   39.17   10.10
  -5  13   3   66.13   10.61
  -5  13   3   42.70   21.33
   4 -13  -3   80.15   16.72
   4 -13  -3   74.39   13.25
  -4  13   3   59.17   10.71
  -4  13   3   16.79   20.33
   3 -13  -3   51.83   17.54
  -3  13   3   32.20   22.31
  -3  13   3   51.04   11.16
   9 -14  -3   -3.57   34.63
  -9  14   3   11.77   23.90
  -9  14   3   43.25   20.18
  -9  14   3   20.97    8.65
   8 -14  -3    0.54   32.86
  -8  14   3   20.80   22.38
  -8  14   3   11.98    8.50
  -8  14   3  -28.06   21.94
   7 -14  -3  -10.40   30.43
  -7  14   3  -24.51   22.71
  -7  14   3   -3.46    7.87
   6 -14  -3   88.43   32.81
  -6  14   3   79.02   25.11
  -4  15  -4   21.26   11.65
  -4  15  -4  -35.42   24.46
   4 -15   4   36.69   19.92
  -5  15  -4   27.45   25.05
  -5  15  -4   24.83   11.78
   5 -15   4   16.33   27.30
  -6  15  -4   27.50   26.05
   6 -15   4   67.63   11.16
   6 -15   4   54.24   31.10
  -1  14  -4   20.16   23.62
   1 -14   4    9.97   13.83
  -2  14  -4   18.16   21.63
   2 -14   4   -2.92   25.20
   2 -14   4   22.88   13.20
  -3  14  -4   10.80   10.57
  -3  14  -4   11.11   21.39
   3 -14   4   12.90   18.33
   3 -14   4   26.98    9.16
   3 -14   4   39.24   14.84
  -4  14  -4    2.64   22.08
  -4  14  -4   59.36   11.48
   4 -14   4   71.85   16.25
   4 -14   4   61.60    9.68
   4 -14   4   57.61   10.88
  -5  14  -4   24.83   20.80
  -5  14  -4    5.56    8.88
   5 -14   4    2.31   23.48
   5 -14   4   11.98    7.97
   5 -14   4    6.59    7.92
  -6  14  -4   13.75   16.99
  -6  14  -4   13.25    8.99
  -6  14  -4   -5.58   20.93
   6 -14   4   -1.77    8.26
   6 -14   4   -7.57   23.86
   6 -14   4  -12.52    7.65
  -7  14  -4   12.67    8.93
  -7  14  -4  -20.14   25.36
  -7  14  -4    6.74   17.78
   7 -14   4   15.27    8.54
   7 -14   4  -40.57   26.06
  -8  14  -4   41.62   19.31
  -8  14  -4   24.34    9.20
  -8  14  -4   42.76   22.87
   8 -14   4   27.68   10.30
   8 -14   4  101.48   42.03
   8 -14   4   23.09   10.75
  -9  14  -4   28.80   22.09
  -9  14  -4   25.29   15.98
   9 -14   4  -48.53   43.97
   1  13  -4   18.07   23.99
   0  13  -4   -4.10   20.69
   0 -13   4    7.69   13.01
  -1  13  -4   21.20   20.59
   1 -13   4   15.32   22.51
   1 -13   4    2.38   11.11
  -2  13  -4   -0.87    8.66
  -2  13  -4   -9.29   19.27
   2 -13   4   14.70   16.73
   2 -13   4    0.74    7.05
   2 -13   4   15.96   12.15
  -3  13  -4   14.90    8.75
  -3  13  -4   27.10   19.43
   3 -13   4    8.65   15.12
   3 -13   4   13.89    7.37
   3 -13   4   12.85    6.61
   3 -13   4   15.92    9.21
  -4  13  -4    5.83    7.92
  -4  13  -4   -4.25   15.08
   4 -13   4   20.01    7.74
   4 -13   4   13.49    6.66
   4 -13   4   34.01   14.01
   4 -13   4   15.00    7.42
  -5  13  -4    4.38   18.08
  -5  13  -4   26.14    7.95
  -5  13  -4   31.64   15.60
   5 -13   4   27.30    6.80
   5 -13   4   27.62   20.45
   5 -13   4   16.63    7.53
  -6  13  -4    5.73    7.62
  -6  13  -4   -4.55   15.30
  -6  13  -4   12.68   17.43
   6 -13   4   22.58   20.43
   6 -13   4    3.59    6.14
   6 -13   4    7.45    7.27
  -7  13  -4   81.60   16.06
  -7  13  -4    3.88   18.76
  -7  13  -4   48.94    8.39
   7 -13   4   20.53   24.88
   7 -13   4   48.67    9.16
   7 -13   4   55.36    8.34
  -8  13  -4   63.85   18.64
  -8  13  -4   -3.54   14.68
   8 -13   4    7.57    7.77
   8 -13   4   10.84   38.42
  -9  13  -4   35.26   19.08
  -9  13  -4   42.87   15.09
   9 -13   4   19.71   42.59
   9 -13   4   43.45   10.48
  10 -13   4  -28.85   52.33
   2  12  -4   42.98   23.34
  -2 -12   4   35.74   16.20
   1  12  -4   37.14   22.06
  -1 -12   4    6.15   12.15
   0  12  -4   -5.35   18.47
   0 -12   4    6.59   11.00
   0 -12   4   36.98   25.25
  -1  12  -4   49.45   18.54
   1 -12   4   72.54   12.08
  -2  12  -4   53.76   15.38
  -2  12  -4   39.03    8.83
   2 -12   4   48.11   16.89
   2 -12   4   39.28    9.56
   2 -12   4   34.51    7.15
  -3  12  -4  180.72   14.64
  -3  12  -4  130.63   19.21
   3 -12   4  168.08   14.51
   3 -12   4  164.50   12.81
   3 -12   4  163.52   23.23
   3 -12   4  147.16   12.18
  -4  12  -4   18.74   12.37
  -4  12  -4  -13.66   15.82
  -4  12  -4   14.74    6.80
   4 -12   4   16.82    6.30
   4 -12   4   16.63    6.11
   4 -12   4    0.28   11.61
   4 -12   4    6.42    5.41
  -5  12  -4   40.11    7.45
  -5  12  -4   18.89   15.37
  -5  12  -4   45.64   12.90
   5 -12   4   38.71    6.28
   5 -12   4   29.38   21.60
   5 -12   4   49.29    7.74
  -6  12  -4    5.49   10.98
  -6  12  -4   -0.20    5.99
  -6  12  -4   -5.49   15.12
   6 -12   4   14.63   33.16
   6 -12   4    5.73    5.90
   6 -12   4    1.92    5.21
  -7  12  -4   90.22   13.29
  -7  12  -4   61.84   16.08
   7 -12   4   40.75   29.14
   7 -12   4   90.55   11.52
  -8  12  -4  140.21   16.63
  -8  12  -4  107.31   19.25
   8 -12   4  153.18   38.60
   8 -12   4  166.33   14.79
  -9  12  -4  186.76   25.52
   9 -12   4  150.33   43.25
   9 -12   4  104.97   14.18
 -10  12  -4   12.55   16.27
  10 -12   4   30.34   47.74
  10 -12   4   19.14    8.64
   3  11  -4   43.89   21.51
  -3 -11   4   -1.49   13.26
   2  11  -4   20.77   19.75
  -2 -11   4   15.12   11.89
   1  11  -4    2.02   16.61
  -1 -11   4   -0.67    7.20
  -1 -11   4  -13.57    9.73
   0  11  -4   -8.97   17.13
   0 -11   4   17.19   15.89
   0 -11   4    5.13    5.79
   0 -11   4   10.79    8.79
  -1  11  -4   18.17    7.65
  -1  11  -4   28.33   16.36
  -1  11  -4    2.14   12.72
   1 -11   4    5.72    8.10
   1 -11   4    5.61   14.93
   1 -11   4   15.50    5.88
  -2  11  -4    0.15   12.26
  -2  11  -4    2.44    6.12
  -2  11  -4    3.17   14.21
   2 -11   4   28.92   14.07
   2 -11   4   11.18    5.18
   2 -11   4    1.04    6.82
  -3  11  -4   -9.46   14.29
  -3  11  -4   11.11   10.95
  -3  11  -4   -7.51    5.17
   3 -11   4    6.41   12.38
   3 -11   4   -4.91    5.49
  -4  11  -4   33.62   14.19
  -4  11  -4   55.70    7.76
  -4  11  -4   61.66   12.13
   4 -11   4   56.04    7.39
   4 -11   4   55.67    7.03
   4 -11   4   81.68   16.40
   4 -11   4   64.98    6.96
  -5  11  -4   45.81   10.77
  -5  11  -4   51.70    6.97
  -5  11  -4   26.92   14.06
   5 -11   4   59.75    7.35
   5 -11   4   54.96   16.83
   5 -11   4   30.79    5.50
  -6  11  -4   95.26   12.28
  -6  11  -4   50.90   14.69
  -6  11  -4   70.79    8.94
   6 -11   4   71.34    8.31
   6 -11   4   75.40    7.94
  -7  11  -4   13.54   12.53
  -7  11  -4   23.28    9.00
   7 -11   4   20.93   26.34
   7 -11   4   33.46    7.36
  -8  11  -4   45.52   10.52
  -8  11  -4   53.67   11.37
  -8  11  -4   47.29   14.00
   8 -11   4   12.96   32.00
   8 -11   4   29.58    9.21
  -9  11  -4    4.81   13.08
  -9  11  -4    9.38    9.24
   9 -11   4   16.24   36.57
   9 -11   4    2.22    6.41
  10 -11   4   90.41   47.09
   4  10  -4   38.52   23.03
  -4 -10   4   39.52   13.73
   3  10  -4   15.70   20.09
  -3 -10   4    2.36   11.42
   2  10  -4   19.36   17.36
  -2 -10   4   33.31   10.76
   1  10  -4   11.33   14.58
  -1 -10   4   52.59   10.38
  -1 -10   4   34.93    6.98
  -1 -10   4   43.05   15.84
   0  10  -4   34.49   12.48
   0  10  -4   57.70   16.59
   0 -10   4   85.43   11.06
   0 -10   4   67.08    8.63
   0 -10   4   49.67   15.42
  -1  10  -4   45.66   15.49
  -1  10  -4   86.86   10.61
  -1  10  -4  121.70   17.94
   1 -10   4  101.86   16.39
   1 -10   4   88.58   11.74
   1 -10   4   73.89    8.63
  -2  10  -4   40.98   13.83
  -2  10  -4   46.34   11.86
  -2  10  -4   63.23    7.70
   2 -10   4   52.27   13.71
   2 -10   4   42.60    7.39
   2 -10   4   54.62    6.36
  -3  10  -4  164.76   16.13
  -3  10  -4  103.81   10.64
  -3  10  -4   79.42   15.87
   3 -10   4  138.46   10.57
   3 -10   4  125.55   18.67
   3 -10   4  136.64    9.44
  -4  10  -4    6.62    8.14
  -4  10  -4    7.99    4.84
  -4  10  -4   -7.46   11.32
   4 -10   4    7.41    4.32
   4 -10   4   17.89    9.75
   4 -10   4   11.73   12.40
   4 -10   4   12.22    4.24
   4 -10   4   14.81    4.52
  -5  10  -4   14.19    7.89
  -5  10  -4   17.52    4.78
  -5  10  -4    3.93   11.24
   5 -10   4   19.19    4.94
   5 -10   4   17.38    3.93
   5 -10   4   13.75   14.09
  -6  10  -4   97.26   12.84
   6 -10   4  110.17    9.94
   6 -10   4  112.45   24.26
  -7  10  -4   17.81    7.58
  -7  10  -4   20.41   11.40
   7 -10   4   19.88   22.04
   7 -10   4    8.13    5.18
  -8  10  -4   11.84    7.06
  -8  10  -4   13.58   10.87
  -8  10  -4    7.31    9.62
   8 -10   4   -4.20    5.61
   8 -10   4   10.92   29.37
  -9  10  -4   14.28   12.17
  -9  10  -4   35.66   11.34
   9 -10   4   71.32   38.76
   9 -10   4   20.12    7.72
  10 -10   4   15.97    7.15
  11 -10   4   -2.61    9.08
   5   9  -4    9.97   21.92
  -5  -9   4   10.37   14.10
   4   9  -4   26.49   18.53
  -4  -9   4   21.83   11.56
   3   9  -4   54.97   27.32
   3   9  -4   -9.57   17.90
  -3  -9   4   44.13   10.93
   2   9  -4  133.55   17.74
   2   9  -4  106.60   19.22
  -2  -9   4  137.97   15.68
  -2  -9   4  107.05   11.30
  -2  -9   4  125.96   19.28
   1   9  -4   20.21   10.87
   1   9  -4   25.05   14.29
  -1  -9   4   32.77    5.70
  -1  -9   4   20.13    8.00
  -1  -9   4   48.51   13.59
   0   9  -4   99.14   13.44
   0   9  -4   59.73   14.67
   0  -9   4   91.83   16.55
   0  -9   4   90.73    8.71
   0  -9   4   90.86   11.14
  -1   9  -4  122.19   11.05
  -1   9  -4  132.38   20.15
  -1   9  -4  151.50   16.28
   1  -9   4  140.00   18.16
   1  -9   4  134.91   12.11
   1  -9   4  142.41    9.98
  -2   9  -4   56.56    9.95
  -2   9  -4   83.48    8.25
  -2   9  -4   32.81   12.79
   2  -9   4   89.00   14.51
   2  -9   4   55.13    6.72
   2  -9   4   67.63    8.30
  -3   9  -4   13.95    4.71
  -3   9  -4   13.52    7.45
  -3   9  -4   17.45   10.70
   3  -9   4   19.23    4.43
   3  -9   4   14.04    3.67
   3  -9   4   18.67    9.79
  -4   9  -4   96.81   11.13
  -4   9  -4   82.28    7.82
   4  -9   4   87.82    7.26
   4  -9   4   90.23    8.33
   4  -9   4   97.81   15.83
   4  -9   4   92.54   13.89
   4  -9   4   88.89    6.65
  -5   9  -4   54.14   10.96
  -5   9  -4   90.52   10.47
   5  -9   4   66.11    7.75
   5  -9   4   57.73   15.35
  -6   9  -4   30.31   10.62
  -6   9  -4   24.46    6.88
   6  -9   4   32.28    6.21
   6  -9   4   18.33   16.65
  -7   9  -4  215.03   18.60
   7  -9   4  273.10   15.87
   7  -9   4  261.80   35.57
  -8   9  -4   26.32    9.82
  -8   9  -4    8.23    8.93
  -8   9  -4    8.09    6.04
   8  -9   4   36.43   26.95
   8  -9   4    8.79    5.13
  -9   9  -4   11.13   10.81
   9  -9   4   15.33    7.75
   9  -9   4   19.68    6.18
 -10   9  -4   23.12   12.49
  10  -9   4   21.63    7.21
  11  -9   4   30.75    9.77
  11  -9   4   53.33   13.22
   6   8  -4   14.71   22.22
  -6  -8   4   16.66    7.86
  -6  -8   4   -9.81   13.08
   5   8  -4   22.50   19.52
  -5  -8   4   10.64   12.30
  -5  -8   4   10.64    6.49
   4   8  -4    6.66   13.42
   4   8  -4   35.69   17.60
   3   8  -4   47.66   13.10
   3   8  -4   48.50   16.68
  -3  -8   4   39.37    9.69
   2   8  -4   -0.91    9.39
   2   8  -4  -12.86   12.43
  -2  -8   4    4.95    6.95
  -2  -8   4   -3.98   11.42
  -2  -8   4    0.79    5.19
   1   8  -4   16.93    9.14
   1   8  -4    6.32   11.03
  -1  -8   4   15.77    6.29
  -1  -8   4   16.87   11.50
  -1  -8   4    5.87    4.54
   0   8  -4   15.84   10.65
   0   8  -4    7.79    8.35
   0  -8   4    2.54   10.54
   0  -8   4   17.47    5.45
   0  -8   4   19.94    4.36
  -1   8  -4  160.71   14.70
  -1   8  -4  151.45   10.94
   1  -8   4  128.55   10.23
   1  -8   4  177.08   18.99
   1  -8   4  167.63   11.76
  -2   8  -4   98.66   11.56
  -2   8  -4   85.67    7.96
   2  -8   4  100.70    7.27
   2  -8   4  116.86   16.22
   2  -8   4  103.28    8.52
  -3   8  -4   39.65    4.83
  -3   8  -4   29.03    8.52
  -3   8  -4   13.78    9.22
   3  -8   4   27.97    9.47
   3  -8   4   19.79    8.85
   3  -8   4   28.87    3.63
   3  -8   4   23.08    4.28
  -4   8  -4  449.22   20.91
  -4   8  -4  401.85   26.06
  -4   8  -4  404.57   22.68
   4  -8   4  393.59   29.37
   4  -8   4  423.00   20.13
  -5   8  -4   16.29    5.02
  -5   8  -4   22.26    8.97
   5  -8   4   26.32    4.44
   5  -8   4   31.56   14.98
  -6   8  -4   55.31   10.49
  -6   8  -4   64.77    7.74
   6  -8   4   51.12   19.74
   6  -8   4   50.39    7.02
  -7   8  -4    4.69    7.47
  -7   8  -4   26.71   16.92
  -7   8  -4   -6.98    7.57
  -7   8  -4   11.35    4.95
   7  -8   4   10.64    4.12
   7  -8   4   -2.26   19.20
   7  -8   4   11.15    5.27
  -8   8  -4   22.30    8.77
  -8   8  -4   37.69   19.78
  -8   8  -4   37.95    8.34
   8  -8   4   19.28    7.19
   8  -8   4   15.30    5.28
  -9   8  -4   57.24   11.74
   9  -8   4   43.39    8.77
   9  -8   4   51.39   10.24
 -10   8  -4   -0.78   13.30
  10  -8   4   -7.62    9.75
  10  -8   4   -4.04    6.06
 -11   8  -4  -13.07   20.59
  11  -8   4    0.59   12.24
  11  -8   4   -0.06    8.22
   7   7  -4   30.22   11.95
   7   7  -4  -25.63   20.92
  -7  -7   4   12.18    8.14
  -7  -7   4   -2.72   13.74
   6   7  -4   24.26   15.75
   6   7  -4    0.14    9.95
   6   7  -4   48.67   18.95
  -6  -7   4   16.55    6.85
  -6  -7   4   29.29   12.81
   5   7  -4   83.84   15.10
  -5  -7   4   66.61    7.95
  -5  -7   4   91.35   16.45
  -5  -7   4   70.77   18.92
   4   7  -4   22.96   11.94
   4   7  -4   35.13   14.99
  -4  -7   4   28.40   14.75
  -4  -7   4   23.04    9.07
   3   7  -4   46.03   11.04
   3   7  -4   19.73   12.60
  -3  -7   4   42.89   13.11
  -3  -7   4   51.99    8.91
  -3  -7   4   46.73    6.72
   2   7  -4   95.04   12.92
   2   7  -4   87.14   14.96
  -2  -7   4  106.50    9.52
  -2  -7   4  109.39   16.00
  -2  -7   4   78.77   10.86
   1   7  -4  112.74   13.76
   1   7  -4  121.21   17.55
  -1  -7   4   94.97   10.30
  -1  -7   4  100.84   15.63
  -1  -7   4  109.04    8.95
   0   7  -4   61.98    9.32
   0   7  -4   31.95   11.04
   0  -7   4   60.32    7.28
   0  -7   4   65.11   12.29
   0  -7   4   67.04    7.93
   1  -7   4  284.17   14.37
   1  -7   4  242.98   15.33
   1  -7   4  271.31   20.75
  -2   7  -4   69.49    6.23
  -2   7  -4   72.42    8.58
   2  -7   4  106.67   13.87
   2  -7   4   66.24    5.48
   2  -7   4   68.28    6.60
  -3   7  -4  199.94   11.82
  -3   7  -4  224.82   13.79
  -3   7  -4  202.35   16.84
   3  -7   4  220.20   11.21
   3  -7   4  237.34   17.36
   3  -7   4  248.59   19.28
   3  -7   4  216.92   12.02
  -4   7  -4  223.57   16.23
  -4   7  -4  218.79   12.97
   4  -7   4  208.85   21.45
  -5   7  -4   99.71    8.10
  -5   7  -4  108.76   12.21
   5  -7   4  108.07   18.82
   5  -7   4   89.23    7.67
  -6   7  -4   10.66    6.72
  -6   7  -4   10.13   13.58
  -6   7  -4    3.20    6.29
  -6   7  -4   10.21    4.02
   6  -7   4    7.46    3.50
   6  -7   4    2.46   16.15
   6  -7   4    8.03    4.28
  -7   7  -4   29.42   16.99
  -7   7  -4   22.93    4.60
  -7   7  -4   17.04    7.10
  -7   7  -4   21.71    8.20
   7  -7   4   23.33    6.14
   7  -7   4   20.60    5.24
  -8   7  -4   11.85    7.56
  -8   7  -4   13.86   20.64
  -8   7  -4    3.99    6.50
   8  -7   4    8.86    4.55
   8  -7   4    5.15    6.79
  -9   7  -4   37.84   11.48
  -9   7  -4   29.18    5.83
   9  -7   4   24.17    9.26
   9  -7   4   33.80    6.67
 -10   7  -4   51.31   13.62
 -10   7  -4   61.45   16.06
  10  -7   4   55.88    9.65
  10  -7   4   68.41   12.47
 -11   7  -4   57.30   21.04
 -11   7  -4   53.01   10.15
  11  -7   4   78.02   15.27
  11  -7   4   76.32   12.42
   8   6  -4   25.18   18.95
   8   6  -4   18.71   11.78
   8   6  -4   -4.56   20.42
  -8  -6   4   21.46    9.55
  -8  -6   4   -3.99   14.48
   7   6  -4   23.92   15.39
   7   6  -4    7.43   17.77
   7   6  -4   16.79    9.61
  -7  -6   4   19.11    7.38
  -7  -6   4   32.99   13.30
   6   6  -4   21.32   12.99
   6   6  -4    7.13   15.30
   6   6  -4   21.24    8.73
  -6  -6   4    7.72    7.61
  -6  -6   4   37.50   10.98
  -6  -6   4   16.42    6.21
  -6  -6   4   44.24   17.79
   5   6  -4    4.84   11.00
   5   6  -4   22.61   13.24
  -5  -6   4   13.22    8.68
  -5  -6   4   18.77   15.53
  -5  -6   4    4.96    6.40
   4   6  -4    1.37    9.38
   4   6  -4    9.02   12.22
  -4  -6   4    6.35   12.27
  -4  -6   4    9.65    5.19
  -4  -6   4   10.56    7.42
   3   6  -4   72.40   11.21
   3   6  -4   62.61   13.02
  -3  -6   4   87.94    8.99
  -3  -6   4   69.70   10.12
  -3  -6   4   73.66   14.07
   2   6  -4   55.51    9.06
   2   6  -4   21.71   10.60
  -2  -6   4   72.61   13.01
  -2  -6   4   46.23    6.16
  -2  -6   4   44.47    7.24
   1   6  -4 1381.36   66.57
  -1  -6   4 1389.94   64.14
  -1  -6   4 1344.15   62.74
  -1  -6   4 1227.95   70.09
   0   6  -4   63.01    8.82
   0  -6   4   82.47   11.40
   0  -6   4   71.84    7.26
   0  -6   4   65.16    6.25
  -1   6  -4   66.56    7.74
   1  -6   4   65.13    6.07
   1  -6   4   65.48    5.48
   1  -6   4   81.09   11.61
  -2   6  -4  233.08   13.96
  -2   6  -4  235.92   16.80
   2  -6   4  234.54   11.98
   2  -6   4  231.78   12.85
   2  -6   4  249.61   17.97
  -3   6  -4   81.46    6.90
  -3   6  -4   73.44    9.68
   3  -6   4   77.19    5.88
   3  -6   4   75.27   12.04
   3  -6   4   96.23   11.07
  -4   6  -4  161.77   13.09
  -4   6  -4  167.84   10.08
   4  -6   4  150.55   19.02
  -5   6  -4   11.95    3.61
  -5   6  -4    9.53   10.77
  -5   6  -4    6.79    5.49
   5  -6   4   10.32    3.85
   5  -6   4    7.46   12.44
   5  -6   4    7.14    3.23
  -6   6  -4   45.89   15.35
  -6   6  -4   29.03    4.38
  -6   6  -4   28.42    6.76
   6  -6   4   35.02    5.72
   6  -6   4   26.80    4.66
  -7   6  -4   93.06    8.01
  -7   6  -4   82.47   10.50
  -7   6  -4  109.19   21.89
  -7   6  -4   96.96   12.00
   7  -6   4   90.37    8.54
   7  -6   4  105.12   10.19
  -8   6  -4  229.23   14.07
  -8   6  -4  227.46   18.33
  -8   6  -4  229.79   16.21
  -8   6  -4  208.20   31.81
   8  -6   4  202.74   14.50
   8  -6   4  221.66   16.27
  -9   6  -4    7.21   10.42
  -9   6  -4   12.48   10.76
  -9   6  -4    9.90    5.83
   9  -6   4   13.83    5.92
   9  -6   4   -2.84    8.24
 -10   6  -4    6.76    7.03
 -10   6  -4  -27.32   12.40
 -10   6  -4    7.01   16.01
  10  -6   4   -8.90    7.17
  10  -6   4   10.26   10.70
 -11   6  -4   21.60    9.78
 -11   6  -4   21.13   17.39
  11  -6   4    4.59    8.38
  11  -6   4   33.42   14.12
   9   5  -4  -13.77   20.32
   9   5  -4    4.53   20.53
   9   5  -4    7.89   11.94
   9   5  -4   22.57   23.49
  -9  -5   4    4.01   15.90
  -9  -5   4   -5.14    9.73
   8   5  -4   27.24   15.22
   8   5  -4  -17.09   16.11
   8   5  -4    1.59    9.91
  -8  -5   4    0.33    7.29
  -8  -5   4   18.04   13.26
   7   5  -4   59.81    9.82
   7   5  -4   22.12   12.80
   7   5  -4   39.69   14.61
  -7  -5   4   34.28    7.13
  -7  -5   4   40.93   12.07
  -7  -5   4   31.98   17.47
  -7  -5   4   35.41    8.80
   6   5  -4   -8.75   11.66
   6   5  -4   -1.29   10.66
   6   5  -4    1.78    6.61
  -6  -5   4    2.79    5.42
  -6  -5   4    9.72    7.00
  -6  -5   4    2.81    8.52
  -6  -5   4   -3.95   13.86
   5   5  -4   96.44   10.69
   5   5  -4  109.40   13.90
   5   5  -4   96.81   15.15
  -5  -5   4   87.83   16.51
  -5  -5   4  100.91   10.79
  -5  -5   4   91.15   12.69
   4   5  -4   21.29    8.61
   4   5  -4   27.74   10.24
  -4  -5   4   21.18    6.65
  -4  -5   4   27.11    5.94
  -4  -5   4   26.95   12.52
   3   5  -4  549.21   28.53
  -3  -5   4  507.50   31.34
  -3  -5   4  484.43   26.82
  -3  -5   4  454.13   25.67
   2   5  -4  228.83   16.74
  -2  -5   4  267.49   15.64
  -2  -5   4  257.61   14.61
  -2  -5   4  242.78   21.19
   1   5  -4   83.75    9.39
  -1  -5   4  143.39   14.92
  -1  -5   4  108.24    8.64
  -1  -5   4  108.50    7.95
   0   5  -4   28.69    7.46
   0   5  -4   34.09    5.38
   0  -5   4   28.84    3.77
   0  -5   4   24.59    4.20
   0  -5   4   28.99    8.75
  -1   5  -4  454.16   23.91
  -1   5  -4  449.30   26.11
   1  -5   4  462.77   23.24
   1  -5   4  504.68   27.60
   1  -5   4  486.51   22.66
  -2   5  -4  378.07   19.19
  -2   5  -4  354.37   21.57
   2  -5   4  405.33   23.07
   2  -5   4  366.13   18.53
   2  -5   4  372.69   22.76
  -3   5  -4   80.92    9.73
  -3   5  -4   74.99    6.28
   3  -5   4   83.58   10.42
   3  -5   4   74.61    5.57
   3  -5   4   74.38   12.73
  -4   5  -4   64.69    5.38
  -4   5  -4   61.62    8.27
  -4   5  -4   48.16   11.38
   4  -5   4   62.95   12.96
   4  -5   4   53.46    5.85
  -5   5  -4   61.31    5.62
  -5   5  -4   63.48    8.40
   5  -5   4   57.57    6.47
   5  -5   4   49.84    5.76
  -6   5  -4  193.56   11.67
  -6   5  -4  186.28   13.61
  -6   5  -4  204.85   27.05
  -6   5  -4  210.01   13.87
   6  -5   4  194.59   12.88
   6  -5   4  192.18   12.18
  -7   5  -4    2.04    5.94
  -7   5  -4    2.98    6.59
  -7   5  -4    7.36    4.09
  -7   5  -4    7.48   20.26
   7  -5   4    6.57    3.89
   7  -5   4   -0.26    5.69
  -8   5  -4   77.67   11.95
  -8   5  -4  118.41   27.92
  -8   5  -4   87.02    9.36
  -8   5  -4   96.58   14.32
   8  -5   4   85.10   10.77
   8  -5   4   73.88    9.14
  -9   5  -4    0.86   12.36
  -9   5  -4   20.88   11.40
  -9   5  -4    7.76    6.41
   9  -5   4    7.25    6.11
   9  -5   4    4.63   10.00
 -10   5  -4   43.92    8.75
 -10   5  -4   46.66   15.21
  10  -5   4   31.88   11.26
  10  -5   4   32.71    7.98
   9   4  -4   26.65   10.62
   9   4  -4   23.32   18.82
  -9  -4   4   15.43   14.59
  -9  -4   4   14.23    8.70
   8   4  -4   62.53   15.72
   8   4  -4   56.26   13.27
   8   4  -4   71.62   11.06
  -8  -4   4   62.07    8.82
  -8  -4   4   62.23   13.42
  -8  -4   4   60.99    9.63
  -8  -4   4   52.89   19.45
   7   4  -4   -1.29    9.94
   7   4  -4    2.22   11.77
   7   4  -4   10.63    7.24
  -7  -4   4   -3.78    7.31
  -7  -4   4    6.24    5.42
  -7  -4   4    6.19    9.05
  -7  -4   4  -25.43   13.96
   6   4  -4  205.64   14.71
   6   4  -4  217.86   21.29
   6   4  -4  250.21   19.26
  -6  -4   4  215.46   13.83
  -6  -4   4  179.45   23.51
  -6  -4   4  207.00   16.08
  -6  -4   4  213.34   17.57
   5   4  -4   10.78    4.78
   5   4  -4   -1.33    8.59
   5   4  -4    8.76    7.71
  -5  -4   4    0.23    5.16
  -5  -4   4   11.04    6.63
  -5  -4   4   -2.82   10.40
   4   4  -4   76.29   11.44
   4   4  -4  102.42   11.86
   4   4  -4   89.11    7.82
  -4  -4   4   82.91    9.60
  -4  -4   4   98.85   13.94
  -4  -4   4   95.28    8.96
   3   4  -4  112.54   11.27
   3   4  -4  115.06   13.03
  -3  -4   4  123.57   15.75
  -3  -4   4  130.98   10.29
  -3  -4   4  127.49    9.43
   2   4  -4  555.91   27.28
   2   4  -4  499.39   28.49
  -2  -4   4  490.19   25.52
  -2  -4   4  546.23   30.09
  -2  -4   4  476.74   26.22
   1   4  -4  132.71    9.49
   1   4  -4  117.04   11.51
  -1  -4   4  116.21   14.11
  -1  -4   4  127.08    8.90
  -1  -4   4  129.13    8.27
   0   4  -4  937.44   47.35
   0   4  -4 1022.37   45.74
   0  -4   4  935.48   45.13
   0  -4   4  928.87   47.91
   0  -4   4  970.30   44.73
  -1   4  -4  237.22   15.70
  -1   4  -4  257.23   13.53
   1  -4   4  256.47   12.58
   1  -4   4  248.52   13.05
  -2   4  -4  240.60   15.52
  -2   4  -4  256.63   13.52
   2  -4   4  268.06   18.11
   2  -4   4  249.15   12.98
  -3   4  -4  121.76   13.71
  -3   4  -4  109.70    7.28
  -3   4  -4  123.55    9.69
   3  -4   4  112.97    7.12
   3  -4   4  117.32   10.76
   3  -4   4  102.49   15.44
  -4   4  -4  249.37   15.67
  -4   4  -4  272.03   14.11
  -4   4  -4  279.77   22.76
   4  -4   4  278.59   14.23
   4  -4   4  266.02   14.68
   4  -4   4  270.83   14.58
  -5   4  -4   71.76    7.86
  -5   4  -4   95.91   17.45
  -5   4  -4   65.01    7.80
  -5   4  -4   63.83    5.99
   5  -4   4   59.93    7.31
   5  -4   4   68.59    6.22
  -6   4  -4   15.19    3.98
  -6   4  -4    2.89   15.60
  -6   4  -4   13.38    5.55
   6  -4   4    9.58    3.62
   6  -4   4   15.29    5.49
  -7   4  -4  347.02   39.84
  -7   4  -4  300.05   17.49
  -7   4  -4  322.77   20.90
   7  -4   4  318.56   19.45
   7  -4   4  311.26   17.73
  -8   4  -4   38.96   10.62
  -8   4  -4   48.06   27.50
  -8   4  -4   36.59   11.65
  -8   4  -4   48.02    6.74
   8  -4   4   35.29    8.96
   8  -4   4   40.34    6.87
  -9   4  -4   44.90    7.78
  -9   4  -4   36.45   13.19
   9  -4   4   48.43    8.51
   9  -4   4   44.95   10.50
 -10   4  -4   11.44    8.90
 -10   4  -4   12.50   13.74
  10  -4   4    8.21    7.48
  10  -4   4    3.28   11.05
  10   3  -4   61.89   21.19
  10   3  -4   67.97   13.75
 -10  -3   4   73.58   16.95
   9   3  -4   54.29   18.87
   9   3  -4   46.53   10.53
  -9  -3   4   25.51    9.57
  -9  -3   4   39.40    8.37
  -9  -3   4   44.06   13.65
  -9  -3   4   27.69   18.86
   8   3  -4   56.13   12.80
   8   3  -4   42.39    9.25
  -8  -3   4   20.91   16.04
  -8  -3   4   40.36   11.04
  -8  -3   4   36.06    7.36
  -8  -3   4   37.77    9.53
   7   3  -4   89.78   10.18
   7   3  -4   95.00   14.58
   7   3  -4   82.46   13.02
  -7  -3   4   87.40   12.33
  -7  -3   4  106.39   17.33
  -7  -3   4  100.63   13.48
  -7  -3   4  110.60   10.20
   6   3  -4   21.99    5.40
   6   3  -4   19.72    8.54
   6   3  -4   21.86    8.01
  -6  -3   4   30.16    6.46
  -6  -3   4   26.79    5.22
  -6  -3   4   19.09    7.94
  -6  -3   4   15.19   12.26
   5   3  -4   10.03    7.10
   5   3  -4   14.80    6.85
   5   3  -4   18.95    4.54
  -5  -3   4   19.69    5.60
  -5  -3   4   25.57    9.81
  -5  -3   4    9.73    4.74
   4   3  -4  188.86   13.79
   4   3  -4  196.73   15.38
   4   3  -4  185.72   11.19
  -4  -3   4  185.81   12.83
  -4  -3   4  206.07   18.68
   3   3  -4  509.48   27.76
   3   3  -4  543.78   29.03
  -3  -3   4  553.61   30.71
  -3  -3   4  533.95   27.33
   2   3  -4  300.12   17.72
   2   3  -4  273.46   15.97
  -2  -3   4  280.15   18.92
  -2  -3   4  278.28   15.43
   1   3  -4  462.50   24.28
   1   3  -4  425.12   22.51
  -1  -3   4  452.21   22.21
   0   3  -4  120.41   10.08
   0   3  -4  126.56    7.86
   0  -3   4  125.82    7.54
   0  -3   4  112.57   10.53
  -1   3  -4  110.31    9.04
  -1   3  -4  105.72    6.90
   1  -3   4   96.61    9.65
   1  -3   4  107.48    6.59
   1  -3   4  108.12    9.27
  -2   3  -4  136.55    8.21
  -2   3  -4  142.13   10.36
  -2   3  -4  157.95   12.72
   2  -3   4  146.24    8.23
   2  -3   4  125.22   13.62
  -3   3  -4  157.08   17.11
  -3   3  -4  183.15   11.53
  -3   3  -4  182.67   10.04
   3  -3   4  167.12   10.13
   3  -3   4  190.19   12.79
  -4   3  -4   54.13    7.12
  -4   3  -4   62.36    5.67
  -4   3  -4   93.68   15.16
   4  -3   4   39.11    7.05
   4  -3   4   74.77    5.74
   4  -3   4   55.40    7.01
  -5   3  -4  222.29   12.30
   5  -3   4  195.79   12.03
   5  -3   4  211.94   13.76
  -6   3  -4   43.84   19.84
  -6   3  -4   50.20    8.59
   6  -3   4   46.98    5.84
   6  -3   4   37.65    7.27
  -7   3  -4   10.15    5.12
  -7   3  -4   20.71    9.08
  -7   3  -4    1.35   21.67
   7  -3   4   -1.69    3.78
   7  -3   4    6.72    6.68
  -8   3  -4   80.65   31.34
  -8   3  -4   42.48    7.52
  -8   3  -4   32.43   11.12
   8  -3   4   39.18    9.69
   8  -3   4   29.36    6.38
  -9   3  -4   19.36    8.31
  -9   3  -4   42.77   12.63
  -9   3  -4   72.09   49.80
   9  -3   4   28.29   10.39
   9  -3   4    7.13    6.46
 -10   3  -4   16.98   10.20
 -10   3  -4   23.17   16.92
  10  -3   4   28.23    9.22
  10  -3   4   24.70   13.40
  10   2  -4   26.25   10.62
  10   2  -4   57.02   17.56
 -10  -2   4   43.21   13.81
 -10  -2   4   40.68   21.11
   9   2  -4  -12.18    7.35
   9   2  -4    4.52   13.28
  -9  -2   4  -15.69   16.41
  -9  -2   4   15.97    9.09
  -9  -2   4   14.50    7.02
  -9  -2   4   18.32   10.61
   8   2  -4   90.09   11.59
   8   2  -4  107.38   16.80
  -8  -2   4  154.72   22.86
  -8  -2   4   91.07   10.39
  -8  -2   4  100.80   12.95
  -8  -2   4  105.42   14.55
   7   2  -4   21.05    6.04
  -7  -2   4   27.99    7.13
  -7  -2   4   32.68   12.88
  -7  -2   4   28.77    8.21
  -7  -2   4   41.28    6.25
   6   2  -4  276.72   18.20
   6   2  -4  274.36   17.17
   6   2  -4  262.47   15.67
  -6  -2   4  288.09   17.73
  -6  -2   4  232.32   23.90
   5   2  -4  200.96   11.61
   5   2  -4  184.08   14.46
   5   2  -4  190.81   13.63
  -5  -2   4  182.45   13.01
  -5  -2   4  196.09   18.43
   4   2  -4  160.56   11.28
   4   2  -4  149.76    9.24
   4   2  -4  168.53   12.56
  -4  -2   4  155.17   15.45
  -4  -2   4  150.07   10.80
   3   2  -4  929.20   46.43
   3   2  -4  963.28   45.70
  -3  -2   4  917.71   45.35
  -3  -2   4 1006.95   47.76
   2   2  -4   88.39    8.34
   2   2  -4   72.99    6.57
  -2  -2   4   81.06    9.08
  -2  -2   4   86.19    6.37
   1   2  -4  406.39   20.88
   1   2  -4  403.26   22.17
  -1  -2   4  420.68   20.70
  -1  -2   4  467.29   23.00
   0   2  -4  164.72   10.59
   0   2  -4  162.96    8.87
   0  -2   4  145.27    8.57
   0  -2   4  155.60   11.14
  -1   2  -4  507.55   23.95
  -1   2  -4  436.76   25.03
   1  -2   4  533.45   25.72
   1  -2   4  515.90   23.93
  -2   2  -4  174.31   11.00
  -2   2  -4  171.99    9.61
  -2   2  -4  177.91   15.44
   2  -2   4  164.38    9.59
   2  -2   4  171.75   11.57
  -3   2  -4    4.23    3.54
  -3   2  -4    4.07    2.51
  -3   2  -4    5.10    8.97
   3  -2   4    5.60    3.29
   3  -2   4    6.50    4.29
  -4   2  -4   67.16   15.27
  -4   2  -4   67.06    6.18
  -4   2  -4   70.72    8.42
   4  -2   4   57.98    5.41
   4  -2   4   63.58    8.15
   4  -2   4   66.22    8.38
  -5   2  -4   49.83    6.57
  -5   2  -4   51.70    7.88
  -5   2  -4   43.74   17.26
   5  -2   4   39.05    5.11
   5  -2   4   43.25    7.54
  -6   2  -4  177.84   16.08
  -6   2  -4  196.64   12.81
  -6   2  -4  199.67   29.42
   6  -2   4  191.22   11.84
  -7   2  -4   63.47    9.69
  -7   2  -4  107.01   29.59
  -7   2  -4   60.86   11.37
   7  -2   4   76.03    8.26
   7  -2   4   73.06   10.87
  -8   2  -4   15.06   32.03
  -8   2  -4   75.94    9.48
  -8   2  -4   80.64   13.63
   8  -2   4   75.94    9.60
  -9   2  -4    5.80    8.75
  -9   2  -4    3.80   14.04
   9  -2   4    0.65    6.56
   9  -2   4   -7.41   11.14
 -10   2  -4   20.61   18.03
  10  -2   4    5.08    9.51
  10  -2   4   22.21   14.49
  11   1  -4  156.70   19.51
  11   1  -4  104.27   21.09
 -11  -1   4  129.45   24.74
  10   1  -4  128.14   16.19
 -10  -1   4  110.41   21.80
 -10  -1   4  133.28   17.31
 -10  -1   4  103.99   15.32
   9   1  -4   43.54   13.97
   9   1  -4   40.90    8.73
  -9  -1   4   54.79   11.15
  -9  -1   4   56.37    8.33
  -9  -1   4   35.94   15.28
  -9  -1   4   56.32    9.44
   8   1  -4   17.51    9.92
   8   1  -4   22.66    6.46
  -8  -1   4   12.24    5.14
  -8  -1   4    9.34   12.62
  -8  -1   4   15.76    7.43
   7   1  -4   12.11    7.83
   7   1  -4    8.56    4.51
  -7  -1   4   -0.51    4.05
  -7  -1   4   13.54    5.83
   6   1  -4   46.37    6.17
  -6  -1   4   52.12   10.00
  -6  -1   4   38.31    6.71
   5   1  -4   58.42    7.72
   5   1  -4   54.84    7.88
   5   1  -4   69.25    6.13
  -5  -1   4   72.98    7.55
  -5  -1   4   73.06   10.13
   4   1  -4   32.81    5.05
   4   1  -4   20.28    4.95
   4   1  -4   32.51    4.21
  -4  -1   4   33.92    4.80
  -4  -1   4   36.32    4.84
  -4  -1   4   29.90    6.99
   3   1  -4  153.69    8.49
   3   1  -4  172.04    9.98
   3   1  -4  151.78   10.30
  -3  -1   4  144.93   11.64
  -3  -1   4  157.05    8.84
  -3  -1   4  171.71    9.52
   2   1  -4  425.48   23.42
   2   1  -4  515.06   22.87
  -2  -1   4  458.45   22.53
  -2  -1   4  462.85   24.07
   1   1  -4 1775.45   82.15
   1   1  -4 1829.89   83.10
  -1  -1   4 1974.14   83.54
  -1  -1   4 1612.97   81.93
   0   1  -4 2417.53  109.89
   0   1  -4 2269.59  108.79
   0  -1   4 2517.45  110.19
   0  -1   4 2367.98  108.83
  -1   1  -4   97.02    6.19
  -1   1  -4   91.24    5.41
  -1   1  -4   96.36    7.52
   1  -1   4   93.14    6.21
   1  -1   4   86.39    7.80
   1  -1   4   93.77    4.95
  -2   1  -4  127.82    8.10
   2  -1   4  126.20    8.50
   2  -1   4  143.62    9.89
  -3   1  -4  147.79    9.41
  -3   1  -4  140.00   11.52
   3  -1   4  145.33   10.97
   3  -1   4  133.17   10.33
   3  -1   4  158.93    7.98
   3  -1   4  160.86    8.96
  -4   1  -4   45.08    5.58
  -4   1  -4   33.64    3.37
  -4   1  -4   34.49    7.01
   4  -1   4   37.59    4.46
   4  -1   4   22.16    5.78
   4  -1   4   41.31    7.13
  -5   1  -4  430.71   26.00
  -5   1  -4  447.32   21.64
  -5   1  -4  444.27   23.85
   5  -1   4  414.79   25.98
   5  -1   4  470.40   22.85
   5  -1   4  510.78   25.63
  -6   1  -4   72.31    8.66
  -6   1  -4   45.41    9.65
  -6   1  -4   51.69    5.31
   6  -1   4   56.54    6.70
   6  -1   4   55.20   11.77
  -7   1  -4   28.65    7.55
  -7   1  -4   24.54    4.24
  -7   1  -4   39.80   10.89
   7  -1   4   30.43    5.78
  -8   1  -4   12.60   13.19
  -8   1  -4  -12.82    5.28
  -8   1  -4   -1.70    7.64
   8  -1   4   20.54   10.65
   8  -1   4   -6.83    5.21
  -9   1  -4   19.56    6.21
  -9   1  -4    7.83    9.43
  -9   1  -4   30.14   17.28
   9  -1   4    5.44    7.63
   9  -1   4   39.74   14.24
  11   0  -4  -13.15    9.34
  11   0  -4   -2.42   14.36
 -11   0   4   11.71   19.00
 -11   0   4    6.54   12.67
  10   0  -4   13.86   11.89
  10   0  -4   18.24    8.73
 -10   0   4    9.54   15.59
 -10   0   4   15.72   10.34
 -10   0   4   12.83    9.31
 -10   0   4    1.59    7.43
   9   0  -4   44.83   11.64
   9   0  -4   48.32    8.66
  -9   0   4   41.26    9.18
  -9   0   4   31.88    6.89
  -9   0   4   37.68   13.37
   8   0  -4  191.40   17.78
   8   0  -4  172.95   13.01
  -8   0   4  151.32   21.02
  -8   0   4  175.28   12.10
  -8   0   4  165.54   14.21
   7   0  -4   19.70    7.44
   7   0  -4   41.74    5.86
  -7   0   4   43.76    6.73
  -7   0   4   43.74    5.67
  -7   0   4   27.35    9.58
   6   0  -4  391.17   19.38
   6   0  -4  328.49   22.20
  -6   0   4  363.05   22.35
  -6   0   4  370.79   19.74
   5   0  -4  618.31   28.66
   5   0  -4  485.58   30.92
  -5   0   4  605.82   30.38
  -5   0   4  639.34   29.05
  -5   0   4  582.74   28.92
   4   0  -4  443.28   20.95
   4   0  -4  391.21   21.01
   4   0  -4  429.10   20.77
  -4   0   4  424.16   22.44
  -4   0   4  431.42   21.06
  -4   0   4  426.69   20.96
   3   0  -4  522.26   25.58
   3   0  -4  558.11   25.44
  -3   0   4  520.03   25.02
  -3   0   4  501.54   25.16
  -3   0   4  539.31   26.33
   2   0  -4  136.96    7.39
   2   0  -4  121.52    8.01
  -2   0   4  107.68    8.27
  -2   0   4  132.38    7.19
   1   0  -4  520.81   27.09
   1   0  -4  577.49   26.43
  -1   0   4  597.26   26.45
  -1   0   4  565.42   26.32
  -1   0   4  519.75   27.30
   0   0  -4   54.25    6.42
   0   0  -4   53.79    4.49
   0   0  -4   55.76    4.23
   0   0   4   56.44    4.74
   0   0   4   60.20    3.77
   0   0   4   61.63    6.04
  -1   0  -4  180.85    8.91
  -1   0  -4  149.35   11.44
  -1   0  -4  187.42    9.95
   1   0   4  173.96    8.73
   1   0   4  164.59   11.08
   1   0   4  178.23   10.24
  -2   0  -4  104.57    5.89
  -2   0  -4  100.20    7.36
  -2   0  -4   91.45    9.50
   2   0   4   99.51    8.42
   2   0   4  101.96    8.74
   2   0   4  109.88    6.08
  -3   0  -4  244.83   14.27
  -3   0  -4  256.26   16.17
  -3   0  -4  238.78   12.48
   3   0   4  261.25   15.73
   3   0   4  250.61   13.01
   3   0   4  257.80   15.88
   3   0   4  250.38   13.03
  -4   0  -4   67.69    8.77
  -4   0  -4   51.11    7.60
  -4   0  -4   62.09    4.85
   4   0   4   57.79    5.87
   4   0   4   73.31    9.62
   4   0   4   62.11    5.36
   4   0   4   63.12    9.55
  -5   0  -4   96.04    6.62
  -5   0  -4   85.27   10.02
  -5   0  -4   88.04   12.38
   5   0   4  106.41   15.05
   5   0   4   87.35    7.19
   5   0   4  109.78   12.27
  -6   0  -4    3.28    3.44
  -6   0  -4   -1.73    8.63
  -6   0  -4   -0.66    5.99
   6   0   4    2.18   11.33
   6   0   4    5.88    3.97
   6   0   4    3.17   10.19
  -7   0  -4  141.55   10.36
  -7   0  -4  137.72   14.98
  -7   0  -4  203.03   20.55
   7   0   4  143.46   11.61
   7   0   4  147.70   24.28
  -8   0  -4   59.50    6.96
  -8   0  -4   75.28   24.43
  -8   0  -4   56.47   11.09
   8   0   4   87.53   14.78
   8   0   4   60.52    8.82
  -9   0  -4   -2.64    6.53
  -9   0  -4   11.34   16.95
   9   0   4    2.20   14.26
  12  -1  -4   45.18   13.60
  12  -1  -4   45.09   16.55
 -12   1   4   45.37   21.34
 -12   1   4   34.73   14.78
  11  -1  -4    0.57   12.73
  11  -1  -4   -2.67    9.40
 -11   1   4   24.82   17.37
 -11   1   4    2.38   11.13
  10  -1  -4   97.80   15.63
  10  -1  -4   99.72   13.65
 -10   1   4  109.81   14.96
 -10   1   4   72.91   32.34
 -10   1   4  109.35   17.37
   9  -1  -4   14.32    6.58
   9  -1  -4   15.43    9.24
  -9   1   4   -0.94   10.63
  -9   1   4   -3.92   22.71
  -9   1   4   20.47    6.95
  -9   1   4    5.59    5.16
   8  -1  -4  287.96   17.57
   8  -1  -4  300.65   20.50
  -8   1   4  297.84   16.91
  -8   1   4  282.90   17.63
   7  -1  -4   15.51    4.68
   7  -1  -4    5.85    5.56
  -7   1   4    9.90    5.90
  -7   1   4   16.54    4.72
  -7   1   4   14.36    4.34
   6  -1  -4   31.72    7.29
   6  -1  -4   34.88    5.03
  -6   1   4   35.00    5.29
  -6   1   4   33.53    5.68
  -6   1   4   39.46    5.29
   5  -1  -4   34.16    4.27
   5  -1  -4   23.17    5.60
  -5   1   4   24.07    4.62
  -5   1   4   29.27    4.64
  -5   1   4   26.57    3.65
  -5   1   4   31.37   10.89
   4  -1  -4  354.81   20.87
  -4   1   4  359.21   24.26
  -4   1   4  378.00   19.03
  -4   1   4  426.26   19.61
  -4   1   4  388.74   18.68
   3  -1  -4  374.83   18.96
   3  -1  -4  374.67   18.40
  -3   1   4  386.31   21.48
  -3   1   4  374.73   19.13
  -3   1   4  388.49   18.38
   2  -1  -4   59.24    6.04
   2  -1  -4   56.09    5.32
   2  -1  -4   59.28    4.38
  -2   1   4   53.95    4.59
  -2   1   4   55.08    5.54
  -2   1   4   61.47    4.20
   1  -1  -4   70.28    7.15
   1  -1  -4   74.88    5.10
   1  -1  -4   67.92    5.06
  -1   1   4   70.89    5.18
  -1   1   4   76.38    4.77
   0  -1  -4    2.82    1.65
   0  -1  -4    2.06    3.99
   0  -1  -4    0.85    2.00
   0   1   4    2.87    1.47
   0   1   4    1.57    2.36
  -1  -1  -4 1763.91   83.16
  -1  -1  -4 1825.55   85.46
  -1  -1  -4 1918.29   84.25
   1   1   4 1783.97   83.16
   1   1   4 1843.86   84.67
  -2  -1  -4  513.31   25.16
  -2  -1  -4  506.54   23.67
  -2  -1  -4  454.06   26.33
   2   1   4  536.19   24.02
   2   1   4  511.31   26.06
   2   1   4  459.49   23.71
  -3  -1  -4    6.86    2.46
  -3  -1  -4    8.47    5.65
  -3  -1  -4    5.44    4.35
   3   1   4   11.08    2.93
   3   1   4   17.37    6.38
   3   1   4   12.57    2.67
  -4  -1  -4   63.62    5.65
  -4  -1  -4   81.88   10.81
  -4  -1  -4   65.25    9.00
   4   1   4   73.00    7.15
   4   1   4   67.60   10.98
   4   1   4   72.96    5.77
  -5  -1  -4   59.09    8.64
  -5  -1  -4   48.87    6.82
  -5  -1  -4   56.38   10.73
   5   1   4   46.15    5.99
   5   1   4   49.01   12.32
   5   1   4   63.79   10.32
  -6  -1  -4   27.90    8.82
  -6  -1  -4   39.15   11.62
  -6  -1  -4   28.72    5.16
   6   1   4   37.73   10.66
   6   1   4   34.13    5.53
   6   1   4   51.16   14.73
  -7  -1  -4   -0.18    9.27
  -7  -1  -4   -6.98   11.59
  -7  -1  -4   -1.77    4.75
   7   1   4    9.11    5.67
   7   1   4    1.82   11.99
   7   1   4    6.41   16.73
  -8  -1  -4   18.59   15.70
  -8  -1  -4    7.22    6.12
  12  -2  -4   -2.26   13.21
  12  -2  -4   13.91   10.64
 -12   2   4    6.26   12.57
  11  -2  -4   17.26   10.66
  11  -2  -4   15.40    8.98
  10  -2  -4   32.94    7.92
  10  -2  -4   39.44   10.80
 -10   2   4   65.38   29.10
 -10   2   4   21.34    6.17
   9  -2  -4   11.43    6.25
   9  -2  -4    7.09    7.46
  -9   2   4   10.95   21.97
  -9   2   4   12.81    5.06
   8  -2  -4  174.14   14.46
   8  -2  -4  170.83   11.90
  -8   2   4  168.37   26.15
  -8   2   4  175.84   11.52
  -8   2   4  139.61   13.75
   7  -2  -4   16.41    4.53
   7  -2  -4   15.12    5.46
  -7   2   4    5.06    3.52
  -7   2   4   15.97    5.21
  -7   2   4   16.43   15.43
   6  -2  -4  337.26   19.93
  -6   2   4  326.96   18.25
  -6   2   4  329.74   27.39
  -6   2   4  353.32   17.85
   5  -2  -4  384.45   20.77
  -5   2   4  344.55   25.15
  -5   2   4  382.21   19.21
   4  -2  -4    4.69    7.62
   4  -2  -4   18.54    4.17
  -4   2   4   14.77    3.25
  -4   2   4   20.01    7.12
  -4   2   4   19.01    2.43
  -4   2   4   12.22    4.63
  -4   2   4   15.92    3.13
   3  -2  -4 1146.40   57.26
   3  -2  -4 1222.72   54.91
   3  -2  -4 1231.39   55.55
   3  -2  -4 1178.54   54.28
  -3   2   4 1219.94   55.34
  -3   2   4 1075.19   54.76
  -3   2   4 1268.45   54.46
  -3   2   4 1127.59   55.98
   2  -2  -4  155.19    9.89
   2  -2  -4  156.25    8.85
   2  -2  -4  166.93    8.70
   2  -2  -4  137.99    8.86
  -2   2   4  173.04    8.77
  -2   2   4  153.92    8.76
  -2   2   4  159.71   10.54
   1  -2  -4   94.51    6.02
   1  -2  -4  116.65    8.27
   1  -2  -4   95.05    6.31
  -1   2   4   99.47    8.66
  -1   2   4   88.40    6.58
  -1   2   4   83.57    5.66
   0  -2  -4   29.13    4.24
   0  -2  -4   27.40    3.12
   0  -2  -4   27.82    5.40
   0   2   4   30.60    6.01
   0   2   4   26.40    4.48
   0   2   4   23.30    3.03
  -1  -2  -4  771.52   38.48
  -1  -2  -4  758.81   37.04
  -1  -2  -4  767.49   35.89
   1   2   4  768.16   38.49
   1   2   4  777.68   36.03
   1   2   4  756.21   37.88
  -2  -2  -4   86.45   10.18
  -2  -2  -4   76.79    5.82
  -2  -2  -4   80.06    8.08
   2   2   4   75.98    6.17
   2   2   4   73.39    5.09
   2   2   4   83.58   10.03
   2   2   4   80.87   10.97
  -3  -2  -4   49.09    5.18
  -3  -2  -4   60.88    8.37
  -3  -2  -4   51.12    9.04
   3   2   4   53.38    6.13
   3   2   4   62.44    9.57
   3   2   4   52.88    9.49
   3   2   4   49.08    4.55
  -4  -2  -4   28.16    4.20
  -4  -2  -4   14.30    6.42
  -4  -2  -4   14.38    8.80
   4   2   4   18.76    3.59
   4   2   4   26.80    5.60
   4   2   4   12.80    9.23
  -5  -2  -4  222.95   20.38
  -5  -2  -4  214.03   12.69
  -5  -2  -4  204.71   16.80
   5   2   4  210.83   14.73
   5   2   4  219.94   12.55
   5   2   4  185.47   22.90
  -6  -2  -4   40.27    5.75
  -6  -2  -4   25.43    9.49
  -6  -2  -4   47.34   13.04
   6   2   4   43.39   16.33
   6   2   4   42.78   12.90
   6   2   4   32.81    5.67
  -7  -2  -4   39.23   15.73
  -7  -2  -4   61.84    7.59
   7   2   4   86.77   16.84
   7   2   4   38.88   19.56
  -8  -2  -4   -3.63   17.35
  -8  -2  -4    0.42    7.42
   8   2   4    6.54   22.34
   8   2   4  -17.50   23.30
  12  -3  -4   35.93   13.57
  12  -3  -4   27.75   11.22
  11  -3  -4   25.99    9.08
 -11   3   4   35.63   29.40
 -11   3   4    7.90   10.54
  10  -3  -4   16.11    6.74
  10  -3  -4    9.35    8.47
 -10   3   4   -0.22   25.98
 -10   3   4    8.54    5.40
   9  -3  -4  119.95   10.94
   9  -3  -4  114.01   12.86
  -9   3   4   90.79   11.39
  -9   3   4  104.96    9.77
  -9   3   4   74.74   25.89
   8  -3  -4   32.02    5.81
   8  -3  -4   29.74    6.86
  -8   3   4   38.70   18.12
  -8   3   4   42.67    7.47
  -8   3   4   22.19    5.12
   7  -3  -4   45.07    6.45
   7  -3  -4   50.72    7.71
  -7   3   4   54.92    6.86
  -7   3   4   45.76    5.68
   6  -3  -4   34.93    5.97
  -6   3   4   27.61   10.83
  -6   3   4   38.75    5.19
  -6   3   4   42.10    5.60
  -6   3   4   23.98    7.08
   5  -3  -4  460.62   23.67
   5  -3  -4  384.59   28.53
  -5   3   4  467.80   22.68
  -5   3   4  440.05   27.61
  -5   3   4  467.36   22.56
   4  -3  -4   34.74    8.40
   4  -3  -4   33.01    4.87
  -4   3   4   28.90    3.73
  -4   3   4   42.39    6.71
  -4   3   4   45.07    7.95
  -4   3   4   33.16    4.87
  -4   3   4   30.73    3.07
   3  -3  -4  618.62   28.09
   3  -3  -4  568.68   27.15
   3  -3  -4  539.92   30.12
  -3   3   4  576.34   27.54
  -3   3   4  577.43   27.43
  -3   3   4  578.73   28.60
   2  -3  -4  119.87    9.32
   2  -3  -4  113.01    7.34
   2  -3  -4  118.85    7.38
  -2   3   4  122.52    7.86
  -2   3   4  121.38    7.83
  -2   3   4  123.91    7.16
   1  -3  -4 2189.25  104.81
   1  -3  -4 2209.67  106.07
   1  -3  -4 2471.32  104.56
  -1   3   4 2235.11  105.38
  -1   3   4 2345.79  104.38
   0  -3  -4  236.29   15.16
   0  -3  -4  221.52   12.05
   0  -3  -4  212.47   13.02
   0   3   4  234.59   12.05
   0   3   4  223.26   15.33
   0   3   4  239.79   14.45
  -1  -3  -4  138.90   10.62
  -1  -3  -4  139.54    8.60
  -1  -3  -4  153.78   12.67
   1   3   4  133.26    8.88
   1   3   4  161.67   12.38
  -2  -3  -4  118.71    8.26
  -2  -3  -4  122.00   10.38
  -2  -3  -4  125.12   12.97
   2   3   4  101.05    8.45
   2   3   4  114.23   12.82
   2   3   4  138.21   13.63
  -3  -3  -4   49.89   10.27
  -3  -3  -4   39.34    4.93
  -3  -3  -4   37.94    7.50
   3   3   4   38.71    5.56
   3   3   4   47.79   10.04
   3   3   4   34.66    4.26
   3   3   4   32.45    9.80
  -4  -3  -4  171.64   18.40
  -4  -3  -4  151.66   15.07
  -4  -3  -4  163.70   11.23
   4   3   4  188.06   13.20
   4   3   4  176.47   19.18
   4   3   4  186.54   21.77
   4   3   4  174.72   10.26
  -5  -3  -4   29.22    5.53
  -5  -3  -4   23.95    9.06
  -5  -3  -4   32.31   12.10
   5   3   4   18.45    7.20
   5   3   4   34.03    5.06
   5   3   4   14.00   14.13
  -6  -3  -4   11.51   13.61
  -6  -3  -4   -0.49    5.76
   6   3   4   19.36   17.72
  -7  -3  -4    5.69   17.14
  -7  -3  -4   22.68    7.45
   7   3   4   12.62   18.36
   7   3   4   33.96   23.43
  13  -4  -4   57.82   14.00
  13  -4  -4    1.44   15.08
  12  -4  -4   32.25   13.18
  12  -4  -4   28.40   11.03
  11  -4  -4    1.10    7.57
 -11   4   4   10.23   28.06
  10  -4  -4   90.20   14.06
  10  -4  -4  100.60   11.17
 -10   4   4  114.19   27.34
   9  -4  -4   66.65   10.12
   9  -4  -4   51.81    7.69
  -9   4   4   69.77    9.75
  -9   4   4   48.50    6.52
  -9   4   4   57.10   21.16
   8  -4  -4   28.81    6.92
  -8   4   4   31.49    9.29
  -8   4   4   33.03    6.59
  -8   4   4   32.93   16.96
  -8   4   4   29.68    5.07
   7  -4  -4    5.86    4.51
  -7   4   4    4.43    4.24
  -7   4   4    6.92    6.45
  -7   4   4   -3.67   12.76
  -7   4   4    2.37    3.48
  -7   4   4    0.44    2.84
   6  -4  -4   40.54    6.26
   6  -4  -4   36.71   13.31
  -6   4   4   46.56   10.74
  -6   4   4   46.76    9.43
  -6   4   4   47.02    5.41
  -6   4   4   38.91    5.34
   5  -4  -4  572.58   36.36
  -5   4   4  600.90   29.82
  -5   4   4  717.47   35.17
  -5   4   4  573.81   29.96
  -5   4   4  653.95   32.28
   4  -4  -4   39.80    5.30
   4  -4  -4   28.38    8.63
  -4   4   4   33.07    3.77
  -4   4   4   30.18    4.92
  -4   4   4   37.15    5.67
  -4   4   4   32.01    3.99
   3  -4  -4   48.48    5.13
   3  -4  -4   46.50    4.46
   3  -4  -4   42.87    5.87
  -3   4   4   48.13    5.74
  -3   4   4   49.23    4.41
  -3   4   4   44.40    4.91
  -3   4   4   53.15    7.23
   2  -4  -4  186.77   11.08
   2  -4  -4  200.96   11.05
  -2   4   4  213.74   10.98
  -2   4   4  195.80   13.39
  -2   4   4  200.31   12.13
   1  -4  -4  216.65   14.18
   1  -4  -4  195.84   11.92
   1  -4  -4  219.43   11.34
  -1   4   4  205.14   14.55
  -1   4   4  216.03   13.49
  -1   4   4  171.53   10.86
   0  -4  -4   10.24    5.99
   0  -4  -4    3.89    4.62
   0  -4  -4    6.33    2.63
   0   4   4   18.10    6.43
   0   4   4   14.84    5.51
   0   4   4    6.43    2.67
  -1  -4  -4  133.65    8.68
  -1  -4  -4  145.56   11.00
  -1  -4  -4  131.76   13.24
   1   4   4  124.87    8.90
   1   4   4  120.35   13.68
   1   4   4  140.54   13.77
  -2  -4  -4   92.06   13.43
  -2  -4  -4  101.73    8.27
  -2  -4  -4  109.04   11.15
   2   4   4  100.13   13.12
   2   4   4  120.12   14.95
   2   4   4  111.86    9.01
  -3  -4  -4   38.23    8.20
  -3  -4  -4   32.44   10.30
  -3  -4  -4   35.54    5.36
   3   4   4   39.47   11.09
   3   4   4   38.29    6.41
   3   4   4   41.62   11.99
  -4  -4  -4    2.48    8.29
  -4  -4  -4   16.13    5.24
  -4  -4  -4   12.47   10.79
   4   4   4    7.24   11.85
   4   4   4   12.72   13.93
   4   4   4   13.37    6.86
  -5  -4  -4    0.24    9.87
  -5  -4  -4    4.95   13.25
  -5  -4  -4   14.43    5.63
   5   4   4    4.57   14.52
   5   4   4   -0.10    7.54
   5   4   4   14.07   17.33
  -6  -4  -4   55.40   17.87
   6   4   4   91.15   44.96
  13  -5  -4   21.66   11.11
  13  -5  -4    1.61   14.53
 -13   5   4   45.13   13.17
  12  -5  -4   -0.44    8.42
  12  -5  -4    5.67   11.68
 -12   5   4    4.18    8.04
  11  -5  -4   13.87    7.61
 -11   5   4   19.21   28.91
 -11   5   4   28.45    7.55
 -10   5   4   30.48   24.29
  -9   5   4  173.39   12.31
  -9   5   4  159.65   13.99
  -9   5   4  191.85   26.24
  -9   5   4  148.90   17.88
  -9   5   4  172.81   11.87
   8  -5  -4   -4.05    4.39
  -8   5   4   -2.47    6.84
  -8   5   4   -1.47    3.53
  -8   5   4   12.74    4.30
  -8   5   4   14.25    5.25
  -8   5   4   22.63   14.02
   7  -5  -4   50.49   15.96
  -7   5   4   66.28    6.45
  -7   5   4   57.38    9.49
  -7   5   4   70.45    7.83
  -7   5   4   61.11    6.51
  -7   5   4   72.78   13.72
   6  -5  -4   80.37   15.64
  -6   5   4  108.66   13.88
  -6   5   4   77.30    9.60
  -6   5   4   69.05    6.48
  -6   5   4   93.02    7.59
  -6   5   4   83.22    6.63
   5  -5  -4  390.79   27.50
   5  -5  -4  407.96   21.44
  -5   5   4  398.42   20.21
  -5   5   4  429.25   22.63
  -5   5   4  427.59   20.05
  -5   5   4  391.71   20.43
   4  -5  -4  141.76   14.18
   4  -5  -4  142.85    8.89
  -4   5   4  124.72    8.33
  -4   5   4  119.27    7.91
  -4   5   4  127.33    7.56
  -4   5   4  122.92    9.61
  -4   5   4  123.04   10.04
   3  -5  -4  123.04    8.60
   3  -5  -4  142.44    8.26
  -3   5   4  131.87    9.21
  -3   5   4  127.49    7.22
  -3   5   4  122.63    8.00
  -3   5   4  130.86   10.96
  -3   5   4  128.54    9.41
   2  -5  -4  536.17   29.90
   2  -5  -4  566.06   27.79
   2  -5  -4  596.42   28.45
  -2   5   4  493.31   27.03
  -2   5   4  548.06   29.06
  -2   5   4  635.91   30.03
   1  -5  -4    5.89    2.79
   1  -5  -4   -4.42    5.86
  -1   5   4   -2.93    5.91
  -1   5   4    0.48    2.54
  -1   5   4   -6.21    4.67
   0  -5  -4  505.79   23.30
   0  -5  -4  456.18   27.01
   0  -5  -4  422.16   24.53
   0   5   4  438.92   23.18
   0   5   4  458.67   26.76
   0   5   4  467.18   27.16
  -1  -5  -4   53.39    7.90
  -1  -5  -4   50.34    6.48
  -1  -5  -4   72.58   11.38
   1   5   4   33.30    9.40
   1   5   4   50.06    6.82
   1   5   4   55.28   10.67
  -2  -5  -4  138.38   16.92
  -2  -5  -4  124.46   13.61
  -2  -5  -4  150.97   10.59
   2   5   4  149.05   11.61
   2   5   4  138.18   18.39
   2   5   4  157.94   17.80
  -3  -5  -4  208.28   13.33
  -3  -5  -4  214.11   21.61
   3   5   4  188.41   24.50
   3   5   4  211.41   15.15
   3   5   4  184.32   22.48
  -4  -5  -4   34.79   10.10
  -4  -5  -4   66.12   14.76
  -4  -5  -4   33.86    6.70
   4   5   4   57.25   14.94
   4   5   4   50.49    9.52
   4   5   4   50.74   16.62
  -5  -5  -4   32.14   15.72
  -5  -5  -4   -6.58    6.56
  -6  -5  -4  -21.45   18.00
   6   5   4  -27.06   24.77
  13  -6  -4    3.23   13.85
 -13   6   4    0.10    9.46
  12  -6  -4   19.75   12.04
 -12   6   4   53.18    8.83
 -11   6   4  169.30   31.80
 -11   6   4  186.28   14.63
 -10   6   4   96.50    9.56
 -10   6   4   81.54    9.78
 -10   6   4   50.13   13.54
 -10   6   4   81.97   24.73
   9  -6  -4    5.83    6.91
  -9   6   4   10.08    7.04
  -9   6   4   19.27    9.07
  -9   6   4   43.89   17.31
  -9   6   4    7.25    4.58
  -9   6   4   14.29    4.68
   8  -6  -4   49.88   18.29
  -8   6   4   30.93    8.71
  -8   6   4   41.70    5.37
  -8   6   4   45.78   15.09
  -8   6   4   39.25    5.55
   7  -6  -4  110.21   19.09
  -7   6   4   96.68   11.74
  -7   6   4  107.59    9.37
  -7   6   4   99.17    8.03
  -7   6   4  107.01    7.86
   6  -6  -4  129.28   18.98
  -6   6   4  150.00   11.95
  -6   6   4  110.25    8.10
  -6   6   4  122.51    8.27
   5  -6  -4  133.48    9.71
   5  -6  -4  131.19   16.33
  -5   6   4  113.01   10.78
  -5   6   4  139.16    8.51
  -5   6   4  124.77   10.61
  -5   6   4  130.57    7.97
  -5   6   4  125.68    8.67
   4  -6  -4  120.92    7.77
   4  -6  -4  107.20    9.65
   4  -6  -4  131.88    8.83
  -4   6   4  119.94    9.80
  -4   6   4  116.79    7.00
  -4   6   4  124.76    7.83
  -4   6   4   94.05   10.90
  -4   6   4  115.15    9.21
   3  -6  -4  674.40   33.21
   3  -6  -4  671.94   31.30
   3  -6  -4  613.63   30.97
  -3   6   4  636.98   33.45
  -3   6   4  629.89   30.90
  -3   6   4  613.14   32.65
   2  -6  -4   55.22    9.13
   2  -6  -4   87.67    6.76
   2  -6  -4   65.32    8.23
  -2   6   4   71.57   10.07
  -2   6   4   81.16    6.47
   1  -6  -4   11.11    3.68
   1  -6  -4    8.16    4.60
   1  -6  -4    6.19    7.02
  -1   6   4    7.10    6.82
  -1   6   4    9.81    3.71
  -1   6   4   13.88    6.74
   0  -6  -4   63.35    8.61
   0  -6  -4   62.31    6.97
   0  -6  -4   49.65    9.75
   0   6   4   50.41   10.90
   0   6   4   52.25   10.58
   0   6   4   50.86    6.78
  -1  -6  -4   38.00    8.10
  -1  -6  -4   16.72    9.77
  -1  -6  -4   29.59    5.33
   1   6   4   18.88    5.47
   1   6   4   23.22   10.63
   1   6   4   22.77   10.76
  -2  -6  -4  114.42   10.38
  -2  -6  -4  125.20   18.09
   2   6   4  113.61   15.48
   2   6   4  139.31   20.84
   2   6   4  119.67   12.06
  -3  -6  -4  118.65   11.28
  -3  -6  -4   85.48   16.11
   3   6   4  137.98   14.08
   3   6   4  107.68   29.54
  -4  -6  -4   20.41    6.83
  -4  -6  -4   21.24   15.35
   4   6   4   56.54   20.01
   4   6   4   10.66   18.85
   4   6   4   33.48   10.09
  -5  -6  -4  -36.90   18.83
   5   6   4   -6.64   22.54
 -13   7   4   32.82    9.63
 -12   7   4    4.02    6.75
 -11   7   4    8.62    5.63
 -11   7   4   17.13   13.16
 -11   7   4    9.68    6.15
 -11   7   4   14.33   23.18
 -10   7   4   61.53    8.14
 -10   7   4   85.75    9.07
 -10   7   4   87.23   22.97
   9  -7  -4  117.19   27.24
  -9   7   4  139.30   10.35
  -9   7   4  126.52   10.45
  -9   7   4  151.40   12.90
  -9   7   4  155.28   23.88
  -9   7   4  128.83   16.24
   8  -7  -4   56.34   20.44
  -8   7   4   50.55    7.60
  -8   7   4   56.02    6.79
  -8   7   4   54.06    6.42
  -8   7   4   44.28    9.71
   7  -7  -4   41.59   16.01
  -7   7   4   29.64    7.94
  -7   7   4   43.26    5.48
  -7   7   4   35.72    4.86
  -7   7   4   35.18    6.12
   6  -7  -4  258.38   24.24
   6  -7  -4  217.62   14.94
  -6   7   4  250.50   16.65
  -6   7   4  244.29   13.79
  -6   7   4  252.68   16.16
  -6   7   4  261.81   13.51
   5  -7  -4   14.01    9.42
   5  -7  -4    8.94    4.36
  -5   7   4   13.99    5.21
  -5   7   4   14.91    4.41
  -5   7   4   10.08    2.84
  -5   7   4    9.92    3.31
  -5   7   4   12.28    5.98
   4  -7  -4  176.92   10.51
   4  -7  -4  174.55   13.19
   4  -7  -4  158.34   11.22
  -4   7   4  170.47    9.26
  -4   7   4  166.46   10.46
  -4   7   4  180.04   13.27
   3  -7  -4    5.97    6.04
   3  -7  -4    2.13    3.81
   3  -7  -4    3.78    3.68
  -3   7   4    7.52    3.17
  -3   7   4    5.55    5.85
  -3   7   4   -1.34    4.50
  -3   7   4    6.05    6.84
   2  -7  -4  111.91   13.26
   2  -7  -4  117.62    8.50
   2  -7  -4   98.32    9.97
  -2   7   4   99.31   13.63
  -2   7   4   98.18   13.87
  -2   7   4   95.08    8.05
   1  -7  -4   54.04    6.99
   1  -7  -4   44.96   10.10
   1  -7  -4   45.70    7.96
  -1   7   4   50.55   11.07
  -1   7   4   48.44   10.30
  -1   7   4   50.70    6.43
   0  -7  -4   61.92    7.97
   0  -7  -4   80.85   10.45
   0  -7  -4   59.62   12.30
   0   7   4   66.00    8.40
   0   7   4   53.21   11.77
   0   7   4   50.13   12.11
  -1  -7  -4  237.10   14.75
  -1  -7  -4  216.99   22.44
  -1  -7  -4  205.17   18.31
   1   7   4  223.68   15.91
   1   7   4  215.81   23.89
   1   7   4  245.09   24.08
  -2  -7  -4   52.46    7.56
  -2  -7  -4   57.30   14.43
   2   7   4   51.71    9.13
   2   7   4   33.99   14.86
  -3  -7  -4   14.84   14.63
   3   7   4    9.70    9.58
   3   7   4   -9.29   17.76
  -4  -7  -4   53.18   19.99
   4   7   4   24.00   23.03
   4   7   4   85.12   13.49
 -13   8   4   -5.46    7.65
 -12   8   4   25.44    6.61
 -11   8   4   89.17   23.47
 -11   8   4   47.39    7.18
 -11   8   4   80.53    9.32
  10  -8  -4    1.29   26.38
 -10   8   4   18.75    4.76
 -10   8   4   -2.66   19.11
 -10   8   4   10.48    8.19
 -10   8   4   18.16    6.28
   9  -8  -4  142.60   30.63
  -9   8   4  147.87   17.32
  -9   8   4  168.69   11.21
  -9   8   4  153.84   11.46
  -9   8   4  170.96   14.97
   8  -8  -4   24.16   19.10
  -8   8   4   18.12    8.03
  -8   8   4   23.91    4.92
  -8   8   4   19.50    4.30
  -8   8   4   17.10    6.84
   7  -8  -4   10.20   14.86
   7  -8  -4    7.46    5.78
  -7   8   4   -0.06    3.25
  -7   8   4   23.51    7.84
  -7   8   4    2.16    3.47
   6  -8  -4   76.29    9.29
   6  -8  -4   89.46   16.28
  -6   8   4   73.01   11.08
  -6   8   4   76.64    6.62
  -6   8   4   95.41    7.59
  -6   8   4   84.43   10.46
  -6   8   4   75.04    9.86
   5  -8  -4  137.00   10.94
   5  -8  -4  175.57   20.34
  -5   8   4  154.64    9.74
  -5   8   4  119.40   12.91
  -5   8   4  135.34    8.47
  -5   8   4  144.50   14.52
  -5   8   4  149.29   13.11
   4  -8  -4  146.67   10.12
   4  -8  -4  143.21   13.23
   4  -8  -4  124.29   10.16
  -4   8   4  156.58   14.10
  -4   8   4  123.77    9.29
  -4   8   4  107.37   14.38
   3  -8  -4   82.73    9.59
   3  -8  -4  102.60   12.21
   3  -8  -4   75.46    7.99
  -3   8   4   91.85   12.54
  -3   8   4   82.02    7.52
  -3   8   4   97.85   12.79
   2  -8  -4   60.77    7.70
   2  -8  -4   55.54    8.42
   2  -8  -4   72.08   11.14
  -2   8   4   47.98    6.53
  -2   8   4   62.06   12.07
  -2   8   4   59.69   11.85
   1  -8  -4  130.97   10.76
   1  -8  -4  108.36   13.73
   1  -8  -4  164.56   18.00
  -1   8   4  160.66   19.57
  -1   8   4  144.50   11.42
  -1   8   4  122.21   17.52
   0  -8  -4   30.27    9.13
   0  -8  -4   23.35   11.60
   0  -8  -4   15.93    5.61
   0   8   4   28.50   12.98
   0   8   4   30.85    6.89
  -1  -8  -4   65.37   15.40
  -1  -8  -4   80.89    9.78
   1   8   4   49.23   16.46
   1   8   4   62.28   10.00
  -2  -8  -4   55.83   15.87
   2   8   4   43.76   10.11
   2   8   4   18.15   17.56
  -3  -8  -4   -8.57   17.69
   3   8   4   22.32   22.28
   3   8   4   16.57   10.99
 -13   9   4    7.76    7.37
 -12   9   4    9.05    6.08
  11  -9  -4    5.03   32.60
 -11   9   4   25.11    6.58
 -11   9   4   24.35    5.69
  10  -9  -4   64.91   29.97
 -10   9   4   17.61    5.15
 -10   9   4   25.34    6.57
 -10   9   4   44.30    9.61
   9  -9  -4   -9.13   22.45
  -9   9   4    1.77    9.27
  -9   9   4   15.19    7.91
  -9   9   4   -2.76    5.12
  -9   9   4    6.80    4.44
   8  -9  -4   60.88   22.44
  -8   9   4   51.92   10.57
  -8   9   4   60.85    6.95
  -8   9   4   56.79    8.50
  -8   9   4   61.15    7.24
   7  -9  -4   -0.79   15.42
   7  -9  -4   10.73    6.01
  -7   9   4    6.75    6.67
  -7   9   4    6.56    3.90
  -7   9   4   -1.42    7.02
  -7   9   4    6.08    4.06
   6  -9  -4  109.62   11.32
   6  -9  -4  122.59   19.86
  -6   9   4  100.18   15.06
  -6   9   4  125.03    9.51
  -6   9   4  131.00    8.80
  -6   9   4  141.94   14.15
  -6   9   4  133.91   13.85
   5  -9  -4   -1.84    5.35
  -5   9   4    3.86    4.21
  -5   9   4   -6.74    6.29
  -5   9   4   -0.23    2.90
  -5   9   4    3.69    8.01
  -5   9   4    5.80    8.79
   4  -9  -4   38.08    9.14
   4  -9  -4   25.44    5.79
   4  -9  -4   28.12    5.87
  -4   9   4   30.36    5.61
  -4   9   4   47.44   10.81
  -4   9   4   60.40   11.14
   3  -9  -4    4.84    6.48
   3  -9  -4   18.65    9.13
  -3   9   4    1.82    9.36
  -3   9   4   15.34    5.02
  -3   9   4   12.16   10.90
   2  -9  -4   -6.25   10.19
   2  -9  -4   16.89    7.54
  -2   9   4   19.14    5.58
  -2   9   4   30.82   11.77
  -2   9   4   30.10   12.55
   1  -9  -4   54.95   11.38
   1  -9  -4   34.82    6.70
   0  -9  -4   23.16   13.97
   0   9   4   13.84    7.23
   0   9   4  -14.43   14.60
  -1  -9  -4    5.65   14.37
   1   9   4  -17.34   16.29
   1   9   4    3.71    8.23
  -2  -9  -4   47.04   18.11
   2   9   4   14.37   21.53
   2   9   4   27.29   11.02
 -12  10   4   10.91    6.53
  11 -10  -4   19.50   38.33
 -11  10   4   60.00    7.69
 -11  10   4   55.29    9.50
  10 -10  -4   48.54   32.52
 -10  10   4   81.39    9.05
 -10  10   4   44.66    8.33
 -10  10   4   57.68   11.39
   9 -10  -4  119.56   31.91
  -9  10   4  114.39   10.05
  -9  10   4  101.87   11.42
  -9  10   4  101.17   14.84
   8 -10  -4   87.92   10.70
   8 -10  -4   50.76   24.63
  -8  10   4   79.12    8.85
  -8  10   4  102.07   14.48
  -8  10   4   77.57    9.31
  -8  10   4   63.83   12.01
  -8  10   4  109.02   15.51
   7 -10  -4   45.44    8.63
   7 -10  -4   47.08   19.73
  -7  10   4   57.33    7.73
  -7  10   4   49.77   10.37
  -7  10   4   51.47   10.01
  -7  10   4   48.02    6.04
  -7  10   4   50.28   11.47
   6 -10  -4  228.31   16.36
   6 -10  -4  243.51   29.97
  -6  10   4  229.31   20.94
  -6  10   4  221.63   18.98
  -6  10   4  243.60   14.80
  -6  10   4  237.37   20.77
   5 -10  -4   62.04   10.13
   5 -10  -4   40.78    7.36
   5 -10  -4   62.23    8.18
  -5  10   4   70.05   12.67
  -5  10   4   43.29   12.75
  -5  10   4   54.19    6.89
   4 -10  -4   80.27   13.43
   4 -10  -4   62.16    8.46
  -4  10   4   64.78   14.22
  -4  10   4   63.35   13.18
  -4  10   4   67.53    9.28
   3 -10  -4   11.91   11.04
   3 -10  -4    5.48    7.71
  -3  10   4   20.01   11.90
  -3  10   4    7.65   12.63
   2 -10  -4   17.97    9.21
   2 -10  -4   27.15   12.85
  -2  10   4    5.26   13.16
  -2  10   4   17.07   12.19
  -2  10   4   18.05    7.61
   1 -10  -4   40.04   15.62
  -1  10   4   48.00    9.20
  -1  10   4   30.37   16.81
   0 -10  -4   -2.73   15.59
   0  10   4   15.70   18.34
   0  10   4   18.09    8.76
  -1 -10  -4   28.00   19.01
   1  10   4    6.93   20.25
   1  10   4   -3.06    9.87
  12 -11  -4  -47.18   46.20
 -12  11   4   -1.89   10.52
  11 -11  -4   59.89   41.29
  10 -11  -4   34.48   32.80
 -10  11   4   14.27    7.42
 -10  11   4    6.48    5.77
   9 -11  -4    2.23   28.31
  -9  11   4   19.62    5.52
  -9  11   4   28.65   14.16
  -9  11   4   22.08   11.46
  -9  11   4   -8.45    8.43
  -9  11   4   20.83    6.75
   8 -11  -4   28.15    9.78
  -8  11   4   56.07   13.02
  -8  11   4   57.04    7.77
  -8  11   4   77.94    8.97
  -8  11   4   55.19   13.14
   7 -11  -4   81.96   22.56
  -7  11   4   63.37   13.22
  -7  11   4   58.90   11.56
  -7  11   4   82.31   14.13
  -7  11   4   45.46    7.08
   6 -11  -4   66.68   21.64
  -6  11   4   72.11   12.65
  -6  11   4   99.44   16.22
  -6  11   4   83.52   11.65
  -6  11   4   80.65   14.36
   5 -11  -4    1.89   10.43
   5 -11  -4    5.22    6.50
  -5  11   4    1.56    9.23
  -5  11   4   15.99   13.06
  -5  11   4    8.86    6.02
  -5  11   4   -0.45   12.09
   4 -11  -4   12.12    8.06
   4 -11  -4    3.19   10.51
   4 -11  -4    0.03   11.80
  -4  11   4   45.53   23.19
  -4  11   4    6.54    5.68
  -4  11   4  -10.17   12.69
  -4  11   4    6.84    9.96
   3 -11  -4   49.80   15.30
   3 -11  -4   81.35   12.13
  -3  11   4   60.66   18.25
  -3  11   4   79.11   10.07
   2 -11  -4   13.05   14.42
  -2  11   4   11.06    8.22
  -2  11   4    7.20   17.00
   1 -11  -4    9.95   16.42
  -1  11   4  -11.17   18.75
  -1  11   4   -5.31    8.42
   0 -11  -4   -3.90   18.21
   0  11   4  -12.37   22.48
   0  11   4   -0.64   10.53
  11 -12  -4   62.63   45.62
  10 -12  -4   19.58   35.46
 -10  12   4   13.07    6.61
   9 -12  -4   26.89   31.68
  -9  12   4   56.65   16.86
  -9  12   4   44.74    7.34
  -9  12   4   43.75   14.38
   8 -12  -4   30.68   26.91
  -8  12   4   34.15   16.09
  -8  12   4   21.12    6.80
  -8  12   4    5.98   13.87
   7 -12  -4   29.07   24.16
  -7  12   4   40.17   16.13
  -7  12   4   25.77    6.97
  -7  12   4   33.74   15.57
   6 -12  -4   48.13   24.15
  -6  12   4   19.43   14.41
  -6  12   4    4.04   11.15
  -6  12   4   34.17   17.69
   5 -12  -4   15.03   12.29
  -5  12   4   13.59   14.90
  -5  12   4    6.17   16.72
  -5  12   4   11.65    6.57
  -5  12   4    5.27   11.37
   4 -12  -4   15.21    9.60
   4 -12  -4   14.55   13.49
  -4  12   4   16.85    7.59
  -4  12   4  -17.86   11.15
  -4  12   4   14.22   18.71
   3 -12  -4   34.72   16.34
  -3  12   4    6.34    8.33
  -3  12   4    9.22   18.98
   2 -12  -4    2.23   18.34
  -2  12   4    6.67   21.66
  -2  12   4   12.63    9.41
  10 -13  -4   14.23   42.24
 -10  13   4   41.06   17.25
 -10  13   4   14.16    7.47
 -10  13   4   18.74   20.77
   9 -13  -4  -26.46   31.97
  -9  13   4    8.93   16.85
  -9  13   4   35.14    7.75
  -9  13   4  -17.90   19.63
   8 -13  -4   14.25   30.75
  -8  13   4    2.24    6.55
  -8  13   4   18.90   19.23
  -8  13   4   15.06   16.20
   7 -13  -4   36.23   27.15
  -7  13   4   10.52   15.38
  -7  13   4   47.16   21.48
  -7  13   4   16.67    7.64
   6 -13  -4   55.15   29.12
  -6  13   4   34.91   21.63
  -6  13   4   17.79    7.68
   5 -13  -4   24.81   10.77
   5 -13  -4   51.41   15.82
  -5  13   4   37.13    9.75
  -5  13   4   42.76   20.74
   4 -13  -4   25.69   17.29
   4 -13  -4   -1.84   14.57
  -4  13   4   15.87   22.51
  -4  13   4   33.92    9.97
  -5  15  -5   -8.98   24.78
  -1  14  -5   -7.48   22.91
   1 -14   5   13.39   13.19
  -2  14  -5  -23.52   20.84
   2 -14   5  -11.06   27.52
   2 -14   5    7.22    9.52
   2 -14   5    8.25   11.69
  -3  14  -5  -16.00   21.33
   3 -14   5   -5.75   20.13
   3 -14   5   19.43    9.21
   3 -14   5   16.89    9.95
  -4  14  -5    5.99   21.01
   4 -14   5    2.67   22.04
   4 -14   5   14.36    8.32
   4 -14   5  -20.84   16.43
   4 -14   5    3.99    9.22
   4 -14   5    2.82    8.40
  -5  14  -5   -7.02   20.72
   5 -14   5   -5.02   22.70
   5 -14   5   15.61    7.78
   5 -14   5   19.62    8.74
  -6  14  -5  -29.29   20.89
   6 -14   5   16.10    7.84
   6 -14   5   33.80   14.66
   6 -14   5   22.70   25.38
  -7  14  -5   13.97   20.84
  -7  14  -5   -9.70   17.26
   7 -14   5   23.01   28.28
   7 -14   5   24.39    8.95
   7 -14   5    2.92    8.34
  -8  14  -5   58.75   18.08
   8 -14   5   43.71   10.88
   8 -14   5  -27.44   43.96
   1  13  -5  -19.68   22.45
  -1 -13   5   19.15   14.42
   0  13  -5   50.27   22.77
  -1  13  -5  -16.76   19.84
   1 -13   5   51.53   24.38
   1 -13   5   45.50   12.03
  -2  13  -5   -1.51   19.09
   2 -13   5  -16.49   18.58
   2 -13   5   10.03   11.31
  -3  13  -5  -18.52   18.65
   3 -13   5   37.45   18.05
   3 -13   5   29.58    9.30
   3 -13   5   52.39    8.42
   3 -13   5   33.67    7.89
  -4  13  -5   76.90   15.94
  -4  13  -5   23.89   19.36
   4 -13   5   79.59   10.58
   4 -13   5   77.63   21.35
   4 -13   5   76.59    8.85
   4 -13   5   56.30   16.19
   4 -13   5   85.87    9.85
  -5  13  -5  -16.90   17.24
  -5  13  -5   10.40   15.94
   5 -13   5    2.54    5.94
   5 -13   5    1.13    7.33
   5 -13   5   30.60   20.20
  -6  13  -5   45.11   18.53
  -6  13  -5   25.81   14.91
   6 -13   5    3.54    6.43
   6 -13   5   14.44   22.20
   6 -13   5   11.93    7.65
  -7  13  -5   69.35   19.50
  -7  13  -5   79.69   15.60
   7 -13   5   52.70   10.18
   7 -13   5   45.84   34.14
  -8  13  -5  -24.77   17.76
  -8  13  -5    8.11   14.98
   8 -13   5    6.02    8.15
   8 -13   5   67.69   40.62
  -9  13  -5    0.47   15.61
  -9  13  -5   17.10   18.96
   9 -13   5  -36.28   46.74
   9 -13   5  -12.86    8.88
   2  12  -5   -3.56   21.28
  -2 -12   5   40.38   14.03
   1  12  -5   -9.31   19.07
  -1 -12   5    5.83   11.74
   0  12  -5   47.28   18.45
   0 -12   5   -9.44   10.21
  -1  12  -5    5.59   16.96
   1 -12   5   31.87   10.04
   1 -12   5    7.85   18.14
   1 -12   5    0.08    8.46
  -2  12  -5   10.24   14.26
  -2  12  -5   12.60   22.06
   2 -12   5    6.99   16.97
   2 -12   5   20.39    8.09
   2 -12   5   23.61    6.53
  -3  12  -5    6.43   15.80
  -3  12  -5   52.05   14.57
   3 -12   5   21.24    7.36
   3 -12   5   18.80    6.15
   3 -12   5   17.17   15.49
  -4  12  -5   -4.27   12.53
  -4  12  -5  -25.48   14.71
   4 -12   5    0.18   15.37
   4 -12   5   10.23    5.46
   4 -12   5   -4.88   13.39
   4 -12   5    6.00    6.20
   4 -12   5    5.32    5.94
  -5  12  -5   89.57   14.50
  -5  12  -5   56.76   16.90
   5 -12   5   68.83    8.98
   5 -12   5   76.27   23.47
   5 -12   5   83.94    8.99
  -6  12  -5   18.87   14.72
  -6  12  -5   33.14   11.78
   6 -12   5   32.00    8.09
   6 -12   5    5.70   21.10
  -7  12  -5   22.13   12.57
  -7  12  -5   56.70   17.00
   7 -12   5   23.96   10.52
   7 -12   5   14.55   31.29
  -8  12  -5   33.88   16.51
  -8  12  -5   61.73   13.14
   8 -12   5   51.11    8.81
   8 -12   5   48.89   37.82
  -9  12  -5   42.09   13.48
  -9  12  -5   39.94   17.10
   9 -12   5   38.20    9.04
   9 -12   5   23.60   43.38
 -10  12  -5   69.59   14.73
  10 -12   5   80.23   53.66
   3  11  -5   -1.22   20.38
  -3 -11   5   11.44   12.24
   2  11  -5    3.79   18.17
  -2 -11   5   23.85   11.44
   1  11  -5   27.74   18.06
  -1 -11   5   10.52    9.80
   0  11  -5   10.67   16.81
   0 -11   5  -14.76   16.32
   0 -11   5    6.69    8.71
   0 -11   5    7.04    6.38
  -1  11  -5   29.15   16.06
  -1  11  -5   68.67   14.97
   1 -11   5   48.06    7.16
   1 -11   5   58.77   16.70
   1 -11   5   52.97    9.87
  -2  11  -5   41.13   16.03
  -2  11  -5   63.41   13.75
   2 -11   5   63.73    8.88
   2 -11   5   47.61    6.70
   2 -11   5   85.48   16.90
  -3  11  -5   40.48   12.42
   3 -11   5   47.84   15.04
   3 -11   5   58.39    6.78
   3 -11   5   45.21    7.57
  -4  11  -5   27.99   10.58
  -4  11  -5   14.83   13.74
   4 -11   5   17.81   15.42
   4 -11   5   31.95    6.68
   4 -11   5   52.88   12.98
   4 -11   5   43.95    5.50
   4 -11   5   28.98    6.23
  -5  11  -5    4.35   12.26
  -5  11  -5   28.84   10.00
   5 -11   5   18.22    4.88
   5 -11   5   34.73    6.88
   5 -11   5   35.41   16.71
  -6  11  -5   26.83    9.88
  -6  11  -5    4.67   12.88
   6 -11   5   23.34    6.89
   6 -11   5   73.76   25.01
  -7  11  -5   21.76    9.99
   7 -11   5   42.50   27.78
   7 -11   5   38.95    7.55
  -8  11  -5   92.72   12.12
  -8  11  -5   49.10   15.03
   8 -11   5   76.87   10.38
   8 -11   5   71.65   35.45
  -9  11  -5    3.47   10.41
  -9  11  -5   15.13   13.87
   9 -11   5    7.84    7.41
   9 -11   5    2.81   39.26
 -10  11  -5   24.78   14.19
  10 -11   5   -5.03    8.73
   5  10  -5   -2.70   24.38
  -5 -10   5   11.44   14.20
   4  10  -5  -19.29   19.39
  -4 -10   5   14.36   12.78
   3  10  -5   12.18   18.06
  -3 -10   5   24.54   11.70
   2  10  -5   26.42   17.20
   1  10  -5   32.92   15.25
  -1 -10   5   36.65    7.02
  -1 -10   5   43.13    9.27
  -1 -10   5   43.78   17.45
   0 -10   5   71.51    9.64
   0 -10   5   86.55   12.46
   0 -10   5   75.75   18.16
  -1  10  -5  -21.02   12.51
  -1  10  -5   -8.39   10.43
   1 -10   5    4.80    6.49
   1 -10   5  -13.04   13.74
   1 -10   5    7.49    4.53
  -2  10  -5   -0.75    9.08
  -2  10  -5   19.59   12.25
   2 -10   5   -2.84   12.97
   2 -10   5   10.01    5.43
   2 -10   5    8.84    4.51
  -3  10  -5   -1.47   11.10
  -3  10  -5   20.99    9.38
   3 -10   5   36.94   13.53
   3 -10   5   26.92    5.54
   3 -10   5   24.96    4.67
  -4  10  -5  133.42   15.10
   4 -10   5  141.80   20.06
   4 -10   5  149.96   21.74
   4 -10   5  156.83    9.62
   4 -10   5  147.64   10.80
  -5  10  -5   56.57   12.81
  -5  10  -5   72.82   10.61
   5 -10   5   75.17   19.39
   5 -10   5   60.83    7.52
  -6  10  -5  105.45   15.25
  -6  10  -5  133.92   13.95
   6 -10   5  132.45   11.56
   6 -10   5  117.22   26.23
  -7  10  -5   36.17   12.05
  -7  10  -5   23.76    7.86
   7 -10   5   12.46   28.53
   7 -10   5   18.94    6.65
  -8  10  -5   97.98   14.63
  -8  10  -5  104.56   13.42
   8 -10   5   81.25    9.44
  -9  10  -5   36.34    9.23
  -9  10  -5   40.04   12.74
  -9  10  -5   30.22   12.62
   9 -10   5   32.17    7.72
 -10  10  -5    9.95    9.31
 -10  10  -5   15.55   12.83
  10 -10   5    8.06    7.21
   6   9  -5  -13.36   23.93
   6   9  -5  -21.33   12.63
  -6  -9   5    1.17   17.59
  -6  -9   5   17.22   14.57
   5   9  -5   28.66   21.05
  -5  -9   5   48.94    8.71
  -5  -9   5   14.89   12.80
   4   9  -5   -9.00   17.12
  -4  -9   5   20.54   11.49
   3   9  -5   -6.56   12.88
   3   9  -5   16.17   16.28
  -3  -9   5   17.07   11.22
   2   9  -5   17.23   12.78
   2   9  -5    0.16   13.37
  -2  -9   5   20.46   16.39
  -2  -9   5    6.06    7.98
  -2  -9   5    3.70    5.78
   1   9  -5  -14.04   12.92
   1   9  -5    0.25    9.68
  -1  -9   5    9.04    6.83
  -1  -9   5  -10.52   13.38
  -1  -9   5    3.30    4.90
   0   9  -5   19.53    9.31
   0   9  -5   24.10   13.02
   0  -9   5   30.11    7.17
   0  -9   5   40.89   14.33
   0  -9   5   32.69    5.66
  -1   9  -5    6.84    9.18
  -1   9  -5    0.80   10.64
   1  -9   5    0.77    4.01
   1  -9   5    0.38    5.03
   1  -9   5   25.79   13.03
  -2   9  -5   96.08   13.36
   2  -9   5  103.52   15.73
   2  -9   5   96.71    9.03
   2  -9   5   82.15    9.19
  -3   9  -5   57.35   11.70
  -3   9  -5   49.34    8.84
   3  -9   5   54.62    7.25
   3  -9   5   63.85   13.42
   3  -9   5   65.98    6.05
   3  -9   5   95.74   14.55
  -4   9  -5   39.10    8.01
  -4   9  -5   20.57    9.47
   4  -9   5   21.46   11.06
   4  -9   5   36.52   12.43
   4  -9   5   37.21    4.74
   4  -9   5   34.39    4.99
  -5   9  -5  117.01   16.74
  -5   9  -5  130.00   12.42
   5  -9   5  136.07   22.16
   5  -9   5  112.19   10.07
  -6   9  -5   38.57    7.16
  -6   9  -5   31.44   10.72
   6  -9   5   33.07    5.88
   6  -9   5   69.49   21.25
  -7   9  -5   -1.63    8.47
  -7   9  -5    4.78    6.36
  -7   9  -5   11.49    9.49
   7  -9   5   -4.00   24.12
   7  -9   5   17.84    6.36
  -8   9  -5   83.51   12.48
  -8   9  -5   79.63   11.08
   8  -9   5   87.00   32.41
   8  -9   5   76.94   10.01
  -9   9  -5   17.98   11.76
  -9   9  -5   15.75   10.09
  -9   9  -5   10.86    7.70
   9  -9   5   23.17    9.20
   9  -9   5   13.18    6.36
 -10   9  -5   -6.52   13.20
 -10   9  -5   30.26   12.01
  10  -9   5   16.74   11.77
  10  -9   5   31.72    8.69
   7   8  -5    9.75   12.43
   7   8  -5   -4.71   23.70
   6   8  -5    0.86   19.55
   6   8  -5   30.23   10.64
   6   8  -5    4.32   19.93
  -6  -8   5    4.45    8.04
  -6  -8   5   10.57   11.99
  -5  -8   5  -10.97   10.61
   4   8  -5    5.82   14.73
   4   8  -5   -3.35   12.66
  -4  -8   5   21.26   14.60
   3   8  -5    0.65   13.80
   3   8  -5    7.98   11.86
  -3  -8   5   12.23    7.99
  -3  -8   5   11.32    6.63
   2   8  -5   92.59   13.61
   2   8  -5   56.09   14.14
  -2  -8   5   75.07   16.19
  -2  -8   5   95.27   12.42
  -2  -8   5   78.98    9.80
   1   8  -5   53.40   10.86
  -1  -8   5   51.44    6.82
  -1  -8   5   49.38    7.99
  -1  -8   5   64.10   14.78
   0   8  -5  180.58   16.64
   0  -8   5  173.37   21.20
   0  -8   5  191.25   13.65
   0  -8   5  172.21   11.86
  -1   8  -5    5.85    9.08
  -1   8  -5   14.56    7.09
   1  -8   5   39.25   11.26
   1  -8   5   14.68    4.77
   1  -8   5   18.41    5.01
  -2   8  -5   65.47   11.42
  -2   8  -5   76.03   10.30
   2  -8   5   55.33    6.74
   2  -8   5   61.10    6.02
   2  -8   5   93.62   13.17
  -3   8  -5  101.64   13.96
  -3   8  -5   78.90    9.93
   3  -8   5   72.69    6.92
   3  -8   5   96.69   15.71
   3  -8   5   81.81    5.97
   3  -8   5   73.41   12.34
  -4   8  -5  117.46   10.48
  -4   8  -5  101.71   14.60
   4  -8   5  108.93   17.03
   4  -8   5  103.25   13.24
  -5   8  -5    6.47    8.60
  -5   8  -5    9.78    5.10
   5  -8   5    5.41    3.68
   5  -8   5   25.07   14.47
  -6   8  -5   24.24    8.88
  -6   8  -5   15.37    5.29
   6  -8   5   17.30    4.77
   6  -8   5   39.88   19.35
  -7   8  -5   34.94    6.37
  -7   8  -5   35.23    9.40
  -7   8  -5   42.98   18.87
   7  -8   5   35.42    6.16
   7  -8   5   36.21   23.39
   7  -8   5   29.98    6.78
  -8   8  -5   41.80   10.90
  -8   8  -5   51.91    7.44
  -8   8  -5   46.51    9.89
  -8   8  -5   75.41   23.73
   8  -8   5   42.61    9.00
   8  -8   5   27.89    9.20
  -9   8  -5   -7.41    6.29
  -9   8  -5    1.57    9.38
  -9   8  -5    0.29   10.98
   9  -8   5   13.39    7.46
   9  -8   5    1.60    8.67
 -10   8  -5   -5.48    7.98
 -10   8  -5   -3.87   14.50
  10  -8   5   20.38    7.67
  10  -8   5   13.11   10.12
   7   7  -5    8.80   24.54
   7   7  -5   -5.46   20.07
  -7  -7   5   -5.42    8.26
  -7  -7   5    3.14   13.87
   6   7  -5   20.64   17.40
   6   7  -5   40.50    9.58
   6   7  -5    2.98   15.22
  -6  -7   5   27.78    7.72
  -6  -7   5   18.09   11.54
   5   7  -5   56.66   16.94
   5   7  -5   86.05   12.67
   5   7  -5   76.87   15.31
  -5  -7   5   95.66   13.55
  -5  -7   5  102.06   20.82
   4   7  -5   11.78   11.42
   4   7  -5   18.93   13.45
  -4  -7   5   12.10   15.49
  -4  -7   5   22.89    8.23
   3   7  -5   67.34   11.65
   3   7  -5   25.92   11.97
  -3  -7   5   58.56   14.69
  -3  -7   5   61.32    8.16
  -3  -7   5   63.49    9.39
   2   7  -5  210.95   17.77
  -2  -7   5  166.09   14.20
  -2  -7   5  186.34   12.98
  -2  -7   5  164.08   21.85
   1   7  -5  451.31   27.89
  -1  -7   5  518.13   32.60
  -1  -7   5  503.81   25.24
  -1  -7   5  473.56   26.22
   0   7  -5  539.32   29.27
   0   7  -5  516.33   31.81
   0  -7   5  547.07   32.98
   0  -7   5  520.34   26.37
   0  -7   5  522.22   27.50
  -1   7  -5  274.18   16.99
  -1   7  -5  265.98   20.03
   1  -7   5  289.58   22.10
   1  -7   5  264.41   15.30
   1  -7   5  244.78   14.17
  -2   7  -5   12.09    7.36
   2  -7   5   32.66    9.86
   2  -7   5   12.45    3.64
   2  -7   5   11.13    2.78
  -3   7  -5    2.83    6.95
  -3   7  -5   -1.80    4.18
   3  -7   5    3.20    8.85
   3  -7   5    7.55    3.11
   3  -7   5    3.22    2.11
   3  -7   5   -0.76    8.27
  -4   7  -5    9.00    4.23
  -4   7  -5    4.26    7.34
   4  -7   5    8.56    2.96
   4  -7   5    9.46   12.35
  -5   7  -5  560.82   27.33
  -5   7  -5  555.66   30.09
   5  -7   5  479.85   38.91
   5  -7   5  520.75   27.15
  -6   7  -5   98.16   19.46
  -6   7  -5   81.47   10.91
   6  -7   5   93.46   23.79
   6  -7   5   80.09    8.52
   6  -7   5   86.49    9.00
  -7   7  -5  213.66   31.07
  -7   7  -5  195.31   17.10
  -7   7  -5  193.34   12.82
  -7   7  -5  197.26   15.93
   7  -7   5  209.70   14.74
   7  -7   5  181.27   13.37
  -8   7  -5  220.49   29.73
  -8   7  -5  159.19   16.58
  -8   7  -5  172.13   12.62
  -8   7  -5  165.81   15.63
   8  -7   5  163.86   15.31
  -9   7  -5   -6.14   11.29
  -9   7  -5   -0.83    6.08
   9  -7   5   -7.41    8.30
   9  -7   5    2.50    5.61
 -10   7  -5   28.14    8.36
 -10   7  -5   17.64   15.79
  10  -7   5   31.10    8.10
  10  -7   5   32.71   11.65
   8   6  -5   -5.16   19.06
   8   6  -5  -24.53   17.37
   8   6  -5   15.42   10.75
  -8  -6   5   13.24    9.55
  -8  -6   5   11.64   13.79
   7   6  -5   53.18   10.42
   7   6  -5   36.64   17.78
   7   6  -5   33.78   15.33
  -7  -6   5   62.41    9.02
  -7  -6   5   47.32   13.01
   6   6  -5   17.66    7.51
   6   6  -5   17.35   13.93
   6   6  -5   25.15   12.55
  -6  -6   5   12.50    9.96
  -6  -6   5   26.46   17.57
  -6  -6   5   21.17    8.31
   5   6  -5   18.62   12.35
   5   6  -5    3.96   10.99
   5   6  -5    1.74    5.75
  -5  -6   5    0.09    7.57
  -5  -6   5    2.83    6.08
  -5  -6   5    6.75   15.44
   4   6  -5   36.10   10.44
   4   6  -5   19.53   10.88
  -4  -6   5   21.22   12.68
  -4  -6   5   19.48    7.41
  -4  -6   5   21.09    6.12
   3   6  -5  140.50   15.20
   3   6  -5  129.30   17.49
  -3  -6   5  135.05   12.43
  -3  -6   5  156.37   20.20
  -3  -6   5  152.87   11.63
   2   6  -5  938.66   46.68
   2   6  -5  853.39   48.15
  -2  -6   5  966.67   49.92
  -2  -6   5  818.67   43.76
  -2  -6   5  963.25   45.31
   1   6  -5   42.10    7.46
   1   6  -5   23.51    8.21
  -1  -6   5   33.08    5.64
  -1  -6   5   21.57    4.55
  -1  -6   5   41.96   11.02
   0   6  -5  150.40   16.08
   0   6  -5  166.26   14.73
   0  -6   5  161.23   10.72
   0  -6   5  159.22   10.12
   0  -6   5  159.07   17.71
  -1   6  -5   45.85    8.77
  -1   6  -5   42.15    6.40
   1  -6   5   45.50   10.72
   1  -6   5   37.02    5.16
   1  -6   5   36.04    4.74
  -2   6  -5  188.24   12.07
  -2   6  -5  197.62   15.09
   2  -6   5  197.85   16.18
   2  -6   5  173.15   10.89
   2  -6   5  179.14   17.92
   2  -6   5  193.89   10.05
  -3   6  -5  280.07   15.53
  -3   6  -5  261.99   18.52
   3  -6   5  286.05   14.53
   3  -6   5  273.92   20.72
   3  -6   5  251.63   21.80
  -4   6  -5   34.89    5.19
  -4   6  -5   26.92    7.12
   4  -6   5   34.66   12.25
   4  -6   5   53.14   10.72
  -5   6  -5   11.41    6.16
  -5   6  -5   23.49   12.44
  -5   6  -5   13.18    3.65
   5  -6   5   16.31   13.72
   5  -6   5   16.98    4.48
   5  -6   5   13.80    4.21
  -6   6  -5  122.18   11.73
  -6   6  -5  142.34   20.92
   6  -6   5  114.33   10.12
   6  -6   5  101.38    8.94
  -7   6  -5   53.32   19.94
  -7   6  -5   69.99    9.51
  -7   6  -5   46.21    6.25
  -7   6  -5   71.59   10.19
   7  -6   5   52.47    8.16
   7  -6   5   69.38    8.09
  -8   6  -5   53.83   11.13
  -8   6  -5   25.54   23.14
  -8   6  -5   50.48    7.05
   8  -6   5   50.52    7.88
   8  -6   5   39.35    8.55
  -9   6  -5   10.93    7.03
  -9   6  -5   15.83   12.63
  -9   6  -5   -7.25   11.75
   9  -6   5    6.09    5.81
   9  -6   5   20.89   16.46
 -10   6  -5   26.88   16.19
 -10   6  -5   40.22   18.29
 -10   6  -5   39.27    9.37
  10  -6   5    7.41   11.41
  10  -6   5   17.97    8.64
   9   5  -5   -5.24   11.28
   9   5  -5    4.20   17.79
   9   5  -5   31.42   19.69
  -9  -5   5   -8.81   10.55
  -9  -5   5    1.34   14.28
   8   5  -5    8.88    9.77
   8   5  -5    9.42   14.05
   8   5  -5   -9.11   15.41
  -8  -5   5   10.67    7.84
  -8  -5   5   14.48   11.79
   7   5  -5   11.55   14.03
   7   5  -5   14.52    7.68
   7   5  -5   -1.12   12.68
  -7  -5   5   24.21    8.91
  -7  -5   5   19.90   18.53
  -7  -5   5   23.55    7.30
  -7  -5   5   18.16    9.97
   6   5  -5   77.26   14.27
   6   5  -5   73.95   10.64
   6   5  -5   94.16   14.07
  -6  -5   5   97.07   18.79
  -6  -5   5   95.37   13.68
  -6  -5   5   60.37    9.55
   5   5  -5  113.78   15.93
   5   5  -5  104.37    9.33
   5   5  -5   91.93   13.91
  -5  -5   5   68.48    9.21
  -5  -5   5   88.00   11.83
  -5  -5   5   94.69   17.55
   4   5  -5   33.16    8.83
   4   5  -5   14.80    8.77
  -4  -5   5   18.57    6.15
  -4  -5   5   27.33    6.59
  -4  -5   5   39.05   13.26
   3   5  -5   35.92    9.48
   3   5  -5   42.54    8.30
  -3  -5   5   47.42    6.66
  -3  -5   5   56.84    8.32
  -3  -5   5   78.77   13.36
   2   5  -5 1398.76   66.99
   2   5  -5 1440.52   67.74
  -2  -5   5 1247.65   71.24
  -2  -5   5 1411.35   64.31
  -2  -5   5 1310.25   64.74
   1   5  -5 1395.13   76.07
   1   5  -5 1646.72   74.82
  -1  -5   5 1491.52   77.22
  -1  -5   5 1613.46   74.13
  -1  -5   5 1739.77   73.65
   0   5  -5   36.41    5.50
   0   5  -5   32.02    7.40
   0  -5   5   35.38    4.83
   0  -5   5   33.09    5.08
   0  -5   5   49.94   10.88
  -1   5  -5   11.40    3.87
  -1   5  -5   17.11    6.40
   1  -5   5   16.01    8.32
   1  -5   5   10.76    3.01
   1  -5   5   15.12    2.93
  -2   5  -5  484.90   24.34
  -2   5  -5  514.24   27.02
   2  -5   5  477.56   23.65
   2  -5   5  454.11   28.25
  -3   5  -5  390.26   21.49
  -3   5  -5  357.01   18.89
   3  -5   5  351.42   25.60
   3  -5   5  360.89   18.36
  -4   5  -5  165.87   17.95
  -4   5  -5  110.51   11.18
  -4   5  -5  130.77    8.44
   4  -5   5  119.75    8.25
   4  -5   5  102.42   17.43
  -5   5  -5  351.85   18.39
  -5   5  -5  363.41   20.62
  -5   5  -5  358.55   29.03
   5  -5   5  350.75   18.89
   5  -5   5  329.96   18.61
  -6   5  -5   24.30    6.32
  -6   5  -5   23.23    6.82
  -6   5  -5   16.66   15.90
  -6   5  -5   18.79    4.92
   6  -5   5   23.15    5.87
   6  -5   5   17.15    4.44
  -7   5  -5  123.30   13.67
  -7   5  -5  124.12   10.53
  -7   5  -5  102.64   25.68
   7  -5   5  116.34   10.05
   7  -5   5  135.44   12.52
  -8   5  -5   56.27    7.71
  -8   5  -5   61.54   28.39
  -8   5  -5   32.00   12.02
  -8   5  -5   73.02   11.92
   8  -5   5   70.46   10.84
   8  -5   5   55.94    7.51
  -9   5  -5    1.27   12.75
  -9   5  -5   -2.91    6.92
   9  -5   5   16.21    9.59
   9  -5   5    4.71    6.08
 -10   5  -5    7.71    9.62
 -10   5  -5    7.28   16.34
  10  -5   5   27.88    9.04
  10  -5   5   25.89   12.98
   9   4  -5   -0.55   18.35
   9   4  -5   -0.03    9.24
  -9  -4   5   13.17    8.60
  -9  -4   5   30.83   13.16
   8   4  -5   16.60    7.89
   8   4  -5   16.17   13.58
   8   4  -5   -2.14   11.66
  -8  -4   5    0.29   18.21
  -8  -4   5   15.91    7.05
  -8  -4   5   32.78   11.18
  -8  -4   5   -3.84    8.74
   7   4  -5   53.75   12.02
   7   4  -5   81.50   10.91
   7   4  -5   62.39   13.22
  -7  -4   5  103.87   13.91
  -7  -4   5   67.72    8.47
  -7  -4   5   73.23   10.41
  -7  -4   5   84.97   18.72
   6   4  -5   23.31   10.73
   6   4  -5   32.38    6.21
   6   4  -5   22.20    9.16
  -6  -4   5   26.56    7.62
  -6  -4   5   27.71   14.32
  -6  -4   5   21.38    7.90
   5   4  -5   26.20    9.51
   5   4  -5   34.20    8.74
   5   4  -5   29.89    5.26
  -5  -4   5   15.59   12.45
  -5  -4   5   37.63    6.43
  -5  -4   5   16.07    6.55
   4   4  -5  211.45   15.78
   4   4  -5  211.93   17.58
  -4  -4   5  253.29   21.88
  -4  -4   5  208.23   14.28
  -4  -4   5  185.87   13.92
   3   4  -5  142.78   13.62
   3   4  -5  136.10   12.06
  -3  -4   5  143.96   10.93
  -3  -4   5  152.70   17.77
   2   4  -5  210.05   13.86
   2   4  -5  206.48   15.60
  -2  -4   5  208.12   12.97
  -2  -4   5  225.60   18.53
   1   4  -5   38.15    7.76
   1   4  -5   36.89    5.56
  -1  -4   5   29.76    8.75
  -1  -4   5   44.14    5.29
   0   4  -5   87.34    7.29
   0   4  -5   83.69   10.13
   0  -4   5   82.64    6.48
  -1   4  -5  295.96   15.91
  -1   4  -5  310.10   18.28
   1  -4   5  285.44   15.28
   1  -4   5  305.09   18.29
   1  -4   5  292.10   19.08
  -2   4  -5  848.86   39.21
  -2   4  -5  841.70   41.19
   2  -4   5  838.19   41.75
   2  -4   5  763.79   43.20
   2  -4   5  821.53   38.89
  -3   4  -5  292.24   18.20
  -3   4  -5  342.54   22.16
  -3   4  -5  315.95   16.38
   3  -4   5  309.77   16.21
   3  -4   5  321.22   19.67
   3  -4   5  299.05   24.13
  -4   4  -5   73.43    6.41
  -4   4  -5   82.05    8.74
  -4   4  -5  106.12   15.45
   4  -4   5   79.17    6.99
   4  -4   5   64.52    7.32
   4  -4   5   72.17   10.99
  -5   4  -5   65.43   17.48
  -5   4  -5   47.26    7.36
  -5   4  -5   40.37    6.13
   5  -4   5   51.40    7.20
   5  -4   5   48.17    5.84
  -6   4  -5   60.66   19.87
  -6   4  -5   39.36    5.87
   6  -4   5   25.86    6.52
   6  -4   5   24.06    4.83
  -7   4  -5   54.84   23.88
  -7   4  -5   43.59    6.88
  -7   4  -5   43.17   10.49
   7  -4   5   49.41    9.43
   7  -4   5   38.49    6.08
  -8   4  -5   37.28    7.53
  -8   4  -5   73.93   31.24
  -8   4  -5   26.52   12.10
   8  -4   5   34.28    9.36
   8  -4   5   36.96    6.74
  -9   4  -5   41.10   14.66
  -9   4  -5   58.69    9.70
   9  -4   5   41.74   11.95
   9  -4   5   87.25   11.42
 -10   4  -5    5.16   15.98
 -10   4  -5    0.63    9.83
  10  -4   5   -1.89   12.50
  10  -4   5   -7.57    8.07
  10   3  -5   17.49   10.38
  10   3  -5   21.87   19.47
 -10  -3   5   23.50   13.74
 -10  -3   5   17.74   11.17
   9   3  -5   22.43   20.64
  -9  -3   5    4.30    7.31
  -9  -3   5   16.15   19.89
  -9  -3   5   13.35   11.06
  -9  -3   5   25.45   11.41
   8   3  -5   25.57    7.33
   8   3  -5   30.63   10.89
  -8  -3   5   20.96    9.93
  -8  -3   5   45.97   17.24
  -8  -3   5   34.55    7.42
  -8  -3   5   32.94    8.66
   7   3  -5   10.04    9.54
   7   3  -5   28.64    6.53
   7   3  -5   13.66    9.05
  -7  -3   5   39.12    8.23
  -7  -3   5    3.57   14.42
  -7  -3   5   17.22    5.80
  -7  -3   5   23.16    7.20
   6   3  -5   43.13    9.25
   6   3  -5   43.48    9.74
   6   3  -5   37.77    6.03
  -6  -3   5   52.48   13.46
  -6  -3   5   37.38    7.74
   5   3  -5  106.18    8.20
   5   3  -5  107.10   11.94
   5   3  -5   97.09   12.72
  -5  -3   5  119.03   17.60
  -5  -3   5  117.22   10.26
   4   3  -5    5.71    5.05
   4   3  -5   -1.64    5.63
  -4  -3   5    4.14    4.14
  -4  -3   5   -1.81    9.17
   3   3  -5  587.41   30.62
   3   3  -5  613.99   31.87
  -3  -3   5  609.72   29.98
  -3  -3   5  575.38   33.26
   2   3  -5   65.68    6.95
   2   3  -5   56.72    8.02
  -2  -3   5   80.45   10.23
  -2  -3   5   62.04    6.08
   1   3  -5   17.72    5.28
   1   3  -5   19.12    4.02
  -1  -3   5   17.84    3.28
  -1  -3   5   15.67    6.08
   0   3  -5  255.81   17.27
   0   3  -5  314.20   16.01
   0  -3   5  323.31   15.67
   0  -3   5  310.83   18.71
  -1   3  -5  894.09   42.76
  -1   3  -5  867.12   44.46
   1  -3   5 1003.56   45.36
   1  -3   5  876.54   42.52
  -2   3  -5 1101.44   52.45
  -2   3  -5 1054.02   49.27
  -2   3  -5 1008.38   50.87
   2  -3   5 1048.44   49.16
  -3   3  -5   95.41    9.04
  -3   3  -5  104.79   16.19
  -3   3  -5  118.29    7.60
   3  -3   5  110.45    8.08
   3  -3   5  107.19   10.91
  -4   3  -5  162.24   11.67
  -4   3  -5  141.40   21.09
  -4   3  -5  149.46    9.63
   4  -3   5  150.38    9.54
   4  -3   5  112.72   12.35
   4  -3   5  158.13   10.59
  -5   3  -5  419.02   21.70
  -5   3  -5  401.15   35.67
   5  -3   5  413.82   21.53
  -6   3  -5  183.90   12.62
  -6   3  -5  177.01   16.55
  -6   3  -5  202.28   29.07
   6  -3   5  177.97   11.73
   6  -3   5  178.23   14.71
  -7   3  -5   11.33    5.66
  -7   3  -5   18.55   10.60
  -7   3  -5   -5.04   24.49
   7  -3   5    7.18    4.50
   7  -3   5   -3.83    7.76
  -8   3  -5   -4.39   11.56
  -8   3  -5   44.78   31.99
  -8   3  -5    5.64    6.87
   8  -3   5    0.96    5.49
  -9   3  -5    6.30    9.13
  -9   3  -5    4.72   12.99
   9  -3   5   -9.38    6.55
   9  -3   5   14.54   11.89
  11   2  -5   44.66   12.91
  11   2  -5   65.27   21.28
 -11  -2   5   32.28   15.23
  10   2  -5    9.55    9.59
  10   2  -5   22.04   16.02
 -10  -2   5    4.43   11.05
 -10  -2   5   28.52   20.92
   9   2  -5   77.20   17.22
   9   2  -5   68.07   10.25
  -9  -2   5   65.69   11.11
  -9  -2   5   77.48   18.85
  -9  -2   5   72.94    9.10
  -9  -2   5   66.96   12.38
   8   2  -5  118.15   19.26
   8   2  -5  100.46   10.88
  -8  -2   5  108.78   18.79
  -8  -2   5   91.89   10.88
  -8  -2   5   90.79   13.43
   7   2  -5   39.06    6.37
  -7  -2   5    8.16   12.35
  -7  -2   5   37.10    7.97
   6   2  -5  277.89   15.91
   6   2  -5  303.54   18.52
   6   2  -5  272.04   17.80
  -6  -2   5  286.73   23.77
  -6  -2   5  278.06   17.63
   5   2  -5  498.08   26.46
   5   2  -5  510.17   27.14
   5   2  -5  488.74   24.72
  -5  -2   5  498.40   30.23
  -5  -2   5  500.67   26.23
   4   2  -5  132.25   10.51
   4   2  -5  141.96    8.40
   4   2  -5  138.75   11.40
  -4  -2   5  117.68   13.89
  -4  -2   5  139.60    9.86
   3   2  -5  227.62   14.72
   3   2  -5  243.86   13.97
  -3  -2   5  226.27   13.36
  -3  -2   5  246.78   16.42
   2   2  -5   30.19    5.51
   2   2  -5   34.93    4.73
  -2  -2   5   33.64    6.54
  -2  -2   5   31.77    4.37
   1   2  -5   71.45    7.68
   1   2  -5   74.81    5.85
  -1  -2   5   80.34    5.61
  -1  -2   5   60.68    8.31
   0   2  -5   53.04    4.95
   0   2  -5   46.57    6.44
   0  -2   5   57.14    4.65
   0  -2   5   50.21    7.47
  -1   2  -5  566.86   29.75
  -1   2  -5  595.57   28.38
   1  -2   5  602.48   28.35
  -2   2  -5   12.12    3.01
  -2   2  -5   19.85    7.88
  -2   2  -5    6.61    3.97
   2  -2   5   10.91    3.21
   2  -2   5   10.72    4.62
  -3   2  -5   92.95    7.26
  -3   2  -5   98.50   15.33
   3  -2   5   93.03    9.88
   3  -2   5   95.38    8.28
  -4   2  -5   62.72    8.70
  -4   2  -5   70.42   16.30
   4  -2   5   58.24    8.79
   4  -2   5   67.86    6.10
   4  -2   5   70.87    8.00
  -5   2  -5   17.79    4.89
  -5   2  -5   20.97    7.62
  -5   2  -5   18.69   17.98
   5  -2   5   18.61    7.24
   5  -2   5   15.40    6.89
   5  -2   5   19.09    3.92
  -6   2  -5   -3.16    5.23
  -6   2  -5   13.37   23.03
  -6   2  -5   10.40    9.02
   6  -2   5    3.50    3.86
  -7   2  -5  149.03   18.51
  -7   2  -5  171.09   34.71
  -7   2  -5  167.82   14.20
   7  -2   5  171.04   17.70
   7  -2   5  187.36   12.49
  -8   2  -5   65.03   10.23
  -8   2  -5   69.62   14.58
   8  -2   5   55.36    8.34
   8  -2   5   69.53   13.19
  -9   2  -5   -2.30    9.82
  -9   2  -5   -0.98   15.65
   9  -2   5   13.61    7.75
   9  -2   5   11.45   13.51
  11   1  -5   -5.66   15.97
  11   1  -5   20.77   11.38
 -11  -1   5    4.41   22.34
 -11  -1   5    8.35   13.35
  10   1  -5   28.52    9.36
  10   1  -5   29.36   16.22
 -10  -1   5   31.88   10.85
 -10  -1   5   12.87   18.44
 -10  -1   5   36.56   10.08
   9   1  -5    6.52   12.00
   9   1  -5   24.42    7.48
  -9  -1   5   30.83    8.67
  -9  -1   5   19.97    6.97
  -9  -1   5   32.30   15.86
   8   1  -5   -2.35    5.39
   8   1  -5  -10.04    8.99
  -8  -1   5   -0.94    5.38
  -8  -1   5   14.67   13.07
  -8  -1   5    8.12    6.59
   7   1  -5   76.07   12.45
   7   1  -5  104.14    9.10
  -7  -1   5  107.49   10.71
   6   1  -5  168.86   10.69
  -6  -1   5  156.66   11.45
  -6  -1   5  146.64   16.63
   5   1  -5   49.15    5.37
   5   1  -5   36.81    5.77
   5   1  -5   54.10    6.65
  -5  -1   5   59.64    9.17
  -5  -1   5   56.41    6.83
  -5  -1   5   41.60    6.35
   4   1  -5   56.31    7.21
   4   1  -5   83.37    7.26
   4   1  -5   60.45    5.22
  -4  -1   5   68.73    5.84
  -4  -1   5   60.45    6.08
  -4  -1   5   74.56    9.84
   3   1  -5  652.67   31.28
   3   1  -5  644.59   30.62
  -3  -1   5  619.81   32.24
  -3  -1   5  597.38   30.19
   2   1  -5   59.76    5.12
   2   1  -5   54.98    6.21
  -2  -1   5   56.32    4.96
  -2  -1   5   47.40    7.02
   1   1  -5   43.55    4.61
   1   1  -5   40.07    5.48
  -1  -1   5   39.29    4.09
  -1  -1   5   46.61    6.66
   0   1  -5  471.96   23.73
   0   1  -5  471.37   24.96
   0  -1   5  503.17   23.18
   0  -1   5  505.08   25.49
   0  -1   5  492.85   23.82
  -1   1  -5  166.22    9.32
  -1   1  -5  163.82   10.91
   1  -1   5  147.19    7.88
   1  -1   5  155.08    9.40
   1  -1   5  145.25   11.09
  -2   1  -5   24.70    5.74
  -2   1  -5   27.44    3.07
  -2   1  -5   25.82    3.97
   2  -1   5   28.06    5.67
   2  -1   5   22.26    4.26
   2  -1   5   22.65    2.48
  -3   1  -5  163.72   13.78
  -3   1  -5  176.44    9.33
  -3   1  -5  187.18   11.33
   3  -1   5  164.20   12.49
   3  -1   5  223.99   13.74
  -4   1  -5  137.26   13.45
  -4   1  -5  123.26    9.75
   4  -1   5  149.48   12.82
   4  -1   5  101.95   12.07
   4  -1   5  118.42    8.29
  -5   1  -5   -0.10    7.59
  -5   1  -5   12.37    5.20
   5  -1   5    1.80    7.81
   5  -1   5    6.48    7.50
   5  -1   5    7.06    3.46
  -6   1  -5  135.55   16.22
  -6   1  -5  131.17   12.30
   6  -1   5  144.90   19.34
   6  -1   5  108.25   15.82
   6  -1   5  122.70    9.75
  -7   1  -5   55.27    9.01
  -7   1  -5   53.38   12.52
   7  -1   5   47.24    7.35
  -8   1  -5   49.33   10.59
  -8   1  -5  104.01   26.29
   8  -1   5   37.83   12.99
   8  -1   5   33.00    7.18
  -9   1  -5   12.37   17.39
   9  -1   5    1.54    8.57
   9  -1   5   42.64   16.05
  12   0  -5   37.65   13.14
  12   0  -5    0.38   18.01
 -12   0   5    6.34   24.24
  11   0  -5   18.52   10.90
  11   0  -5   26.61   15.28
 -11   0   5    2.47   11.29
 -11   0   5   37.32   12.29
 -11   0   5   37.94   20.03
  10   0  -5   45.62   13.68
 -10   0   5    9.71   15.96
 -10   0   5   38.67   10.67
   9   0  -5  116.84   12.31
   9   0  -5  114.09   17.57
  -9   0   5  101.62   16.28
  -9   0   5   93.38   13.01
  -9   0   5  100.80   10.92
   8   0  -5  230.74   19.97
   8   0  -5  242.41   15.47
  -8   0   5  226.09   15.87
  -8   0   5  215.97   25.81
[truncated: 364,755 more chars]
